# Supplementary material for: An integrated landscape of protein expression in human cancer
Source: Sci Data. 2021 Apr 23;8:115. doi: 10.1038/s41597-021-00890-2 (PMC8065022; doi:10.1038/s41597-021-00890-2)
Supplement: Supplementary file 1 — Supplementary Table 1 [file 41597_2021_890_MOESM1_ESM.xlsx]

## Sheet: Supplementary-Table-1-samples-l
Assay Name	Standardised Name	Tumour individual	Sample type	Lineage Assigned	Study (Batch)	Breast Cancer Subtype
ppb.iBAQ.59M_1_Coscia	59M	#N/A	CellLine	Ovary	Coscia	#N/A
ppb.iBAQ.59M_2_Coscia	59M	#N/A	CellLine	Ovary	Coscia	#N/A
ppb.iBAQ.59M_3_Coscia	59M	#N/A	CellLine	Ovary	Coscia	#N/A
ppb.iBAQ.786.O_1_Gholami	786O	#N/A	CellLine	Kidney	Gholami	#N/A
ppb.iBAQ.A2780.CP70_1_Coscia	A2780CP70	#N/A	CellLine	Ovary	Coscia	#N/A
ppb.iBAQ.A2780.CP70_2_Coscia	A2780CP70	#N/A	CellLine	Ovary	Coscia	#N/A
ppb.iBAQ.A2780.CP70_3_Coscia	A2780CP70	#N/A	CellLine	Ovary	Coscia	#N/A
ppb.iBAQ.A2780_1_Coscia	A2780	#N/A	CellLine	Ovary	Coscia	#N/A
ppb.iBAQ.A2780_2_Coscia	A2780	#N/A	CellLine	Ovary	Coscia	#N/A
ppb.iBAQ.A2780_3_Coscia	A2780	#N/A	CellLine	Ovary	Coscia	#N/A
ppb.iBAQ.A.498_1_Gholami	A498	#N/A	CellLine	Kidney	Gholami	#N/A
ppb.iBAQ.A.549_1_Bekker.Jensen_Tryp_46Fractions	A549	#N/A	CellLine	Lung	Bekker.Jensen	#N/A
ppb.iBAQ.A.549_1_Geiger	A549	#N/A	CellLine	Lung	Geiger	#N/A
ppb.iBAQ.A.549_1_Gholami	A549	#N/A	CellLine	Lung	Gholami	#N/A
ppb.iBAQ.A.549_2_Bekker.Jensen_Tryp_46Fractions	A549	#N/A	CellLine	Lung	Bekker.Jensen	#N/A
ppb.iBAQ.A.549_2_Geiger	A549	#N/A	CellLine	Lung	Geiger	#N/A
ppb.iBAQ.A.549_3_Geiger	A549	#N/A	CellLine	Lung	Geiger	#N/A
ppb.iBAQ.ACHN_1_Gholami	ACHN	#N/A	CellLine	Kidney	Gholami	#N/A
ppb.iBAQ.BT.20_1_Lawrence	BT20	#N/A	CellLine	Breast	Lawrence	TNB (triple negative)
ppb.iBAQ.BT.20_2_Lawrence	BT20	#N/A	CellLine	Breast	Lawrence	TNB (triple negative)
ppb.iBAQ.BT.474_1_Lawrence	BT474	#N/A	CellLine	Breast	Lawrence	HER2 (receptor tyrosine-protein kinase erbB-2 amplified)
ppb.iBAQ.BT.474_2_Lawrence	BT474	#N/A	CellLine	Breast	Lawrence	HER2 (receptor tyrosine-protein kinase erbB-2 amplified)
ppb.iBAQ.BT.549_1_Gholami	BT549	#N/A	CellLine	Breast	Gholami	TNB (triple negative)
ppb.iBAQ.BT.549_1_Lawrence	BT549	#N/A	CellLine	Breast	Lawrence	TNB (triple negative)
ppb.iBAQ.BT.549_2_Lawrence	BT549	#N/A	CellLine	Breast	Lawrence	TNB (triple negative)
ppb.iBAQ.C10_1_Frejno	C10	#N/A	CellLine	Colorectal	Frejno	#N/A
ppb.iBAQ.C106_1_Frejno	C106	#N/A	CellLine	Colorectal	Frejno	#N/A
ppb.iBAQ.C125PM_1_Frejno	C125PM	#N/A	CellLine	Colorectal	Frejno	#N/A
ppb.iBAQ.C125PM_1_Wang	C125PM	#N/A	CellLine	Colorectal	Wang	#N/A
ppb.iBAQ.C135_1_Wang	C135	#N/A	CellLine	Colorectal	Wang	#N/A
ppb.iBAQ.C32_1_Frejno	C32	#N/A	CellLine	Skin	Frejno	#N/A
ppb.iBAQ.C70_1_Frejno	C70	#N/A	CellLine	Colorectal	Frejno	#N/A
ppb.iBAQ.C70_1_Wang	C70	#N/A	CellLine	Colorectal	Wang	#N/A
ppb.iBAQ.C75_1_Frejno	C75	#N/A	CellLine	Colorectal	Frejno	#N/A
ppb.iBAQ.C80_1_Frejno	C80	#N/A	CellLine	Colorectal	Frejno	#N/A
ppb.iBAQ.C84_1_Frejno	C84	#N/A	CellLine	Colorectal	Frejno	#N/A
ppb.iBAQ.C99_1_Frejno	C99	#N/A	CellLine	Colorectal	Frejno	#N/A
ppb.iBAQ.CACO2_1_Frejno	CACO2	#N/A	CellLine	Colorectal	Frejno	#N/A
ppb.iBAQ.CACO2_1_Wang	CACO2	#N/A	CellLine	Colorectal	Wang	#N/A
ppb.iBAQ.Caki.1_1_Gholami	CAKI1	#N/A	CellLine	Skin	Gholami	#N/A
ppb.iBAQ.Caov.3_1_Coscia	CAOV3	#N/A	CellLine	Ovary	Coscia	#N/A
ppb.iBAQ.Caov.3_2_Coscia	CAOV3	#N/A	CellLine	Ovary	Coscia	#N/A
ppb.iBAQ.Caov.3_3_Coscia	CAOV3	#N/A	CellLine	Ovary	Coscia	#N/A
ppb.iBAQ.CAR1_1_Frejno	CAR1	#N/A	CellLine	Colorectal	Frejno	#N/A
ppb.iBAQ.CC20_1_Frejno	CC20	#N/A	CellLine	Colorectal	Frejno	#N/A
ppb.iBAQ.CCK81_1_Frejno	CCK81	#N/A	CellLine	Colorectal	Frejno	#N/A
ppb.iBAQ.CCO7_1_Frejno	CCO7	#N/A	CellLine	Colorectal	Frejno	#N/A
ppb.iBAQ.CCRF.CEM_1_Gholami	CCRFCEM	#N/A	CellLine	Blood	Gholami	#N/A
ppb.iBAQ.COCM1_1_Frejno	COCM1	#N/A	CellLine	Colorectal	Frejno	#N/A
ppb.iBAQ.COLO.201_1_Wang	COLO201	#N/A	CellLine	Colorectal	Wang	#N/A
ppb.iBAQ.Colo.205_1_Gholami	COLO205	#N/A	CellLine	Colorectal	Gholami	#N/A
ppb.iBAQ.COLO.205_1_Wang	COLO205	#N/A	CellLine	Colorectal	Wang	#N/A
ppb.iBAQ.COLO.320_1_Wang	COLO320	#N/A	CellLine	Colorectal	Wang	#N/A
ppb.iBAQ.COLO.320DM_1_Frejno	COLO320DM	#N/A	CellLine	Colorectal	Frejno	#N/A
ppb.iBAQ.COLO.678_1_Frejno	COLO678	#N/A	CellLine	Colorectal	Frejno	#N/A
ppb.iBAQ.COLO.741_1_Frejno	COLO741	#N/A	CellLine	Skin	Frejno	#N/A
ppb.iBAQ.COV318_1_Coscia	COV318	#N/A	CellLine	Ovary	Coscia	#N/A
ppb.iBAQ.COV318_2_Coscia	COV318	#N/A	CellLine	Ovary	Coscia	#N/A
ppb.iBAQ.COV318_3_Coscia	COV318	#N/A	CellLine	Ovary	Coscia	#N/A
ppb.iBAQ.DiFi_1_Wang	DIFI	#N/A	CellLine	Colorectal	Wang	#N/A
ppb.iBAQ.DLD1_1_Frejno	DLD1	#N/A	CellLine	Colorectal	Frejno	#N/A
ppb.iBAQ.DLD1_1_Wang	DLD1	#N/A	CellLine	Colorectal	Wang	#N/A
ppb.iBAQ.DOV13_1_Coscia	DOV13	#N/A	CellLine	Ovary	Coscia	#N/A
ppb.iBAQ.DOV13_2_Coscia	DOV13	#N/A	CellLine	Ovary	Coscia	#N/A
ppb.iBAQ.DOV13_3_Coscia	DOV13	#N/A	CellLine	Ovary	Coscia	#N/A
ppb.iBAQ.DU145_1_Gholami	DU145	#N/A	CellLine	Prostate	Gholami	#N/A
ppb.iBAQ.DU4475_1_Lawrence	DU4475	#N/A	CellLine	Breast	Lawrence	TNB (triple negative)
ppb.iBAQ.DU4475_2_Lawrence	DU4475	#N/A	CellLine	Breast	Lawrence	TNB (triple negative)
ppb.iBAQ.EKVX_1_Gholami	EKVX	#N/A	CellLine	Lung	Gholami	#N/A
ppb.iBAQ.GAMG_1_Geiger	GAMG	#N/A	CellLine	Brain	Geiger	#N/A
ppb.iBAQ.GAMG_2_Geiger	GAMG	#N/A	CellLine	Brain	Geiger	#N/A
ppb.iBAQ.GAMG_3_Geiger	GAMG	#N/A	CellLine	Brain	Geiger	#N/A
ppb.iBAQ.GEO_1_Wang	GEO	#N/A	CellLine	Colorectal	Wang	#N/A
ppb.iBAQ.GP2D_1_Frejno	GP2D	#N/A	CellLine	Colorectal	Frejno	#N/A
ppb.iBAQ.GP5D_1_Wang	GP5D	#N/A	CellLine	Colorectal	Wang	#N/A
ppb.iBAQ.H226_1_Gholami	H226	#N/A	CellLine	Lung	Gholami	#N/A
ppb.iBAQ.H23_1_Gholami	H23	#N/A	CellLine	Lung	Gholami	#N/A
ppb.iBAQ.H322_1_Gholami	H322	#N/A	CellLine	Lung	Gholami	#N/A
ppb.iBAQ.H460_1_Gholami	H460	#N/A	CellLine	Lung	Gholami	#N/A
ppb.iBAQ.H460_1_Gholami_deepProteome	H460	#N/A	CellLine	Lung	Gholami	#N/A
ppb.iBAQ.H522_1_Gholami	H522	#N/A	CellLine	Lung	Gholami	#N/A
ppb.iBAQ.HCA46_1_Frejno	HCA46	#N/A	CellLine	Colorectal	Frejno	#N/A
ppb.iBAQ.HCA7_1_Frejno	HCA7	#N/A	CellLine	Colorectal	Frejno	#N/A
ppb.iBAQ.HCA7_1_Wang	HCA7	#N/A	CellLine	Colorectal	Wang	#N/A
ppb.iBAQ.HCC1143_1_Lawrence	HCC1143	#N/A	CellLine	Breast	Lawrence	TNB (triple negative)
ppb.iBAQ.HCC1143_2_Lawrence	HCC1143	#N/A	CellLine	Breast	Lawrence	TNB (triple negative)
ppb.iBAQ.HCC1599_1_Lawrence	HCC1599	#N/A	CellLine	Breast	Lawrence	TNB (triple negative)
ppb.iBAQ.HCC1599_2_Lawrence	HCC1599	#N/A	CellLine	Breast	Lawrence	TNB (triple negative)
ppb.iBAQ.HCC1806_1_Lawrence	HCC1806	#N/A	CellLine	Breast	Lawrence	TNB (triple negative)
ppb.iBAQ.HCC1806_2_Lawrence	HCC1806	#N/A	CellLine	Breast	Lawrence	TNB (triple negative)
ppb.iBAQ.HCC1937_1_Lawrence	HCC1937	#N/A	CellLine	Breast	Lawrence	TNB (triple negative)
ppb.iBAQ.HCC1937_2_Lawrence	HCC1937	#N/A	CellLine	Breast	Lawrence	TNB (triple negative)
ppb.iBAQ.HCC2998_1_Gholami	HCC2998	#N/A	CellLine	Colorectal	Gholami	#N/A
ppb.iBAQ.HCC2998_1_Wang	HCC2998	#N/A	CellLine	Colorectal	Wang	#N/A
ppb.iBAQ.HCC38_1_Lawrence	HCC38	#N/A	CellLine	Breast	Lawrence	TNB (triple negative)
ppb.iBAQ.HCC38_2_Lawrence	HCC38	#N/A	CellLine	Breast	Lawrence	TNB (triple negative)
ppb.iBAQ.HCT116_1_Bekker.Jensen_Tryp_46Fractions	HCT116	#N/A	CellLine	Colorectal	Bekker.Jensen	#N/A
ppb.iBAQ.HCT116_1_Frejno	HCT116	#N/A	CellLine	Colorectal	Frejno	#N/A
ppb.iBAQ.HCT116_1_Gholami	HCT116	#N/A	CellLine	Colorectal	Gholami	#N/A
ppb.iBAQ.HCT116_1_Wang	HCT116	#N/A	CellLine	Colorectal	Wang	#N/A
ppb.iBAQ.HCT116_2_Bekker.Jensen_Tryp_46Fractions	HCT116	#N/A	CellLine	Colorectal	Bekker.Jensen	#N/A
ppb.iBAQ.HCT15_1_Gholami	HCT15	#N/A	CellLine	Colorectal	Gholami	#N/A
ppb.iBAQ.HCT15_1_Wang	HCT15	#N/A	CellLine	Colorectal	Wang	#N/A
ppb.iBAQ.HCT8_1_Wang	HCT8	#N/A	CellLine	Colorectal	Wang	#N/A
ppb.iBAQ.HDC111_1_Frejno	HDC111	#N/A	CellLine	Colorectal	Frejno	#N/A
ppb.iBAQ.HDC114_1_Frejno	HDC114	#N/A	CellLine	Colorectal	Frejno	#N/A
ppb.iBAQ.HDC135_1_Frejno	HDC135	#N/A	CellLine	Colorectal	Frejno	#N/A
ppb.iBAQ.HDC142_1_Frejno	HDC142	#N/A	CellLine	Colorectal	Frejno	#N/A
ppb.iBAQ.HDC143_1_Frejno	HDC143	#N/A	CellLine	Colorectal	Frejno	#N/A
ppb.iBAQ.HDC54_1_Frejno	HDC54	#N/A	CellLine	Colorectal	Frejno	#N/A
ppb.iBAQ.HDC57_1_Frejno	HDC57	#N/A	CellLine	Colorectal	Frejno	#N/A
ppb.iBAQ.HDC73_1_Frejno	HDC73	#N/A	CellLine	Colorectal	Frejno	#N/A
ppb.iBAQ.HDC8_1_Frejno	HDC8	#N/A	CellLine	Colorectal	Frejno	#N/A
ppb.iBAQ.HDC82_1_Frejno	HDC82	#N/A	CellLine	Colorectal	Frejno	#N/A
ppb.iBAQ.HDC9_1_Frejno	HDC9	#N/A	CellLine	Colorectal	Frejno	#N/A
ppb.iBAQ.Hela_1_Bekker.Jensen_Tryp_39Fractions	HELA	#N/A	CellLine	Cervix	Bekker.Jensen	#N/A
ppb.iBAQ.Hela_1_Bekker.Jensen_Tryp_46Fractions	HELA	#N/A	CellLine	Cervix	Bekker.Jensen	#N/A
ppb.iBAQ.Hela_1_Bekker.Jensen_Tryp_70Fractions	HELA	#N/A	CellLine	Cervix	Bekker.Jensen	#N/A
ppb.iBAQ.Hela_1_Geiger	HELA	#N/A	CellLine	Cervix	Geiger	#N/A
ppb.iBAQ.Hela_2_Geiger	HELA	#N/A	CellLine	Cervix	Geiger	#N/A
ppb.iBAQ.Hela_3_Geiger	HELA	#N/A	CellLine	Cervix	Geiger	#N/A
ppb.iBAQ.HepG2_1_Geiger	HEPG2	#N/A	CellLine	Liver	Geiger	#N/A
ppb.iBAQ.HepG2_2_Geiger	HEPG2	#N/A	CellLine	Liver	Geiger	#N/A
ppb.iBAQ.HepG2_3_Geiger	HEPG2	#N/A	CellLine	Liver	Geiger	#N/A
ppb.iBAQ.HL60_1_Gholami	HL60	#N/A	CellLine	Blood	Gholami	#N/A
ppb.iBAQ.HOP62_1_Gholami	HOP62	#N/A	CellLine	Lung	Gholami	#N/A
ppb.iBAQ.HOP92_1_Gholami	HOP92	#N/A	CellLine	Lung	Gholami	#N/A
ppb.iBAQ.HRA19_1_Frejno	HRA19	#N/A	CellLine	Colorectal	Frejno	#N/A
ppb.iBAQ.HRA19_1_Wang	HRA19	#N/A	CellLine	Colorectal	Wang	#N/A
ppb.iBAQ.HS578T_1_Gholami	HS578T	#N/A	CellLine	Breast	Gholami	TNB (triple negative)
ppb.iBAQ.HS578T_1_Lawrence	HS578T	#N/A	CellLine	Breast	Lawrence	TNB (triple negative)
ppb.iBAQ.HS578T_2_Lawrence	HS578T	#N/A	CellLine	Breast	Lawrence	TNB (triple negative)
ppb.iBAQ.HT115_1_Wang	HT115	#N/A	CellLine	Colorectal	Wang	#N/A
ppb.iBAQ.HT29_1_Frejno	HT29	#N/A	CellLine	Colorectal	Frejno	#N/A
ppb.iBAQ.HT29_1_Gholami	HT29	#N/A	CellLine	Colorectal	Gholami	#N/A
ppb.iBAQ.HT29_1_Wang	HT29	#N/A	CellLine	Colorectal	Wang	#N/A
ppb.iBAQ.HT55_1_Frejno	HT55	#N/A	CellLine	Colorectal	Frejno	#N/A
ppb.iBAQ.HT55_1_Wang	HT55	#N/A	CellLine	Colorectal	Wang	#N/A
ppb.iBAQ.IGROV.1.CP_1_Coscia	IGROV1CP	#N/A	CellLine	Ovary	Coscia	#N/A
ppb.iBAQ.IGROV.1.CP_2_Coscia	IGROV1CP	#N/A	CellLine	Ovary	Coscia	#N/A
ppb.iBAQ.IGROV.1.CP_3_Coscia	IGROV1CP	#N/A	CellLine	Ovary	Coscia	#N/A
ppb.iBAQ.IGROV1_1_Coscia	IGROV1	#N/A	CellLine	Ovary	Coscia	#N/A
ppb.iBAQ.IGROV1_1_Gholami	IGROV1	#N/A	CellLine	Ovary	Gholami	#N/A
ppb.iBAQ.IGROV1_2_Coscia	IGROV1	#N/A	CellLine	Ovary	Coscia	#N/A
ppb.iBAQ.IGROV1_3_Coscia	IGROV1	#N/A	CellLine	Ovary	Coscia	#N/A
ppb.iBAQ.IOSE397_1_Coscia	IOSE397	#N/A	CellLine	Ovary	Coscia	#N/A
ppb.iBAQ.IOSE397_2_Coscia	IOSE397	#N/A	CellLine	Ovary	Coscia	#N/A
ppb.iBAQ.IOSE397_3_Coscia	IOSE397	#N/A	CellLine	Ovary	Coscia	#N/A
ppb.iBAQ.IOSE7576_1_Coscia	IOSE7576	#N/A	CellLine	Ovary	Coscia	#N/A
ppb.iBAQ.IOSE7576_2_Coscia	IOSE7576	#N/A	CellLine	Ovary	Coscia	#N/A
ppb.iBAQ.IOSE7576_3_Coscia	IOSE7576	#N/A	CellLine	Ovary	Coscia	#N/A
ppb.iBAQ.Isreco.1_1_Wang	ISRECO1	#N/A	CellLine	Colorectal	Wang	#N/A
ppb.iBAQ.Isreco.2_1_Wang	ISRECO2	#N/A	CellLine	Colorectal	Wang	#N/A
ppb.iBAQ.Isreco.3_1_Wang	ISRECO3	#N/A	CellLine	Colorectal	Wang	#N/A
ppb.iBAQ.JHOS.2_1_Coscia	JHOS2	#N/A	CellLine	Ovary	Coscia	#N/A
ppb.iBAQ.JHOS.2_2_Coscia	JHOS2	#N/A	CellLine	Ovary	Coscia	#N/A
ppb.iBAQ.JHOS.2_3_Coscia	JHOS2	#N/A	CellLine	Ovary	Coscia	#N/A
ppb.iBAQ.JHOS.4_1_Coscia	JHOS4	#N/A	CellLine	Ovary	Coscia	#N/A
ppb.iBAQ.JHOS.4_2_Coscia	JHOS4	#N/A	CellLine	Ovary	Coscia	#N/A
ppb.iBAQ.JHOS.4_3_Coscia	JHOS4	#N/A	CellLine	Ovary	Coscia	#N/A
ppb.iBAQ.Jurkat_1_Geiger	JURKAT	#N/A	CellLine	Blood	Geiger	#N/A
ppb.iBAQ.Jurkat_2_Geiger	JURKAT	#N/A	CellLine	Blood	Geiger	#N/A
ppb.iBAQ.Jurkat_3_Geiger	JURKAT	#N/A	CellLine	Blood	Geiger	#N/A
ppb.iBAQ.K562_1_Geiger	K562	#N/A	CellLine	Blood	Geiger	#N/A
ppb.iBAQ.K562_1_Gholami	K562	#N/A	CellLine	Blood	Gholami	#N/A
ppb.iBAQ.K562_2_Geiger	K562	#N/A	CellLine	Blood	Geiger	#N/A
ppb.iBAQ.K562_3_Geiger	K562	#N/A	CellLine	Blood	Geiger	#N/A
ppb.iBAQ.KM12_1_Gholami	KM12	#N/A	CellLine	Colorectal	Gholami	#N/A
ppb.iBAQ.KURAMOCHI_1_Coscia	KURAMOCHI	#N/A	CellLine	Ovary	Coscia	#N/A
ppb.iBAQ.KURAMOCHI_2_Coscia	KURAMOCHI	#N/A	CellLine	Ovary	Coscia	#N/A
ppb.iBAQ.KURAMOCHI_3_Coscia	KURAMOCHI	#N/A	CellLine	Ovary	Coscia	#N/A
ppb.iBAQ.LIM1215_1_Wang	LIM1215	#N/A	CellLine	Colorectal	Wang	#N/A
ppb.iBAQ.LIM1863_1_Frejno	LIM1863	#N/A	CellLine	Colorectal	Frejno	#N/A
ppb.iBAQ.LIM1863_1_Wang	LIM1863	#N/A	CellLine	Colorectal	Wang	#N/A
ppb.iBAQ.LIM1899_1_Wang	LIM1899	#N/A	CellLine	Colorectal	Wang	#N/A
ppb.iBAQ.LIM2099_1_Wang	LIM2099	#N/A	CellLine	Colorectal	Wang	#N/A
ppb.iBAQ.LIM2405_1_Wang	LIM2405	#N/A	CellLine	Colorectal	Wang	#N/A
ppb.iBAQ.LIM2537_1_Wang	LIM2537	#N/A	CellLine	Colorectal	Wang	#N/A
ppb.iBAQ.LIM2551_1_Wang	LIM2551	#N/A	CellLine	Colorectal	Wang	#N/A
ppb.iBAQ.LnCap_1_Geiger	LNCAP	#N/A	CellLine	Lymph.node	Geiger	#N/A
ppb.iBAQ.LnCap_2_Geiger	LNCAP	#N/A	CellLine	Lymph.node	Geiger	#N/A
ppb.iBAQ.LnCap_3_Geiger	LNCAP	#N/A	CellLine	Lymph.node	Geiger	#N/A
ppb.iBAQ.LOVO_1_Frejno	LOVO	#N/A	CellLine	Colorectal	Frejno	#N/A
ppb.iBAQ.LOX.IMVI_1_Gholami	LOXIMVI	#N/A	CellLine	Lymph.node	Gholami	#N/A
ppb.iBAQ.LS1034_1_Frejno	LS1034	#N/A	CellLine	Colorectal	Frejno	#N/A
ppb.iBAQ.LS123_1_Frejno	LS123	#N/A	CellLine	Colorectal	Frejno	#N/A
ppb.iBAQ.LS174T_1_Frejno	LS174T	#N/A	CellLine	Colorectal	Frejno	#N/A
ppb.iBAQ.LS180_1_Frejno	LS180	#N/A	CellLine	Colorectal	Frejno	#N/A
ppb.iBAQ.LS411_1_Frejno	LS411	#N/A	CellLine	Colorectal	Frejno	#N/A
ppb.iBAQ.LS513_1_Frejno	LS513	#N/A	CellLine	Colorectal	Frejno	#N/A
ppb.iBAQ.LS513_1_Wang	LS513	#N/A	CellLine	Colorectal	Wang	#N/A
ppb.iBAQ.M14._1_Gholami	M14	#N/A	CellLine	Skin	Gholami	#N/A
ppb.iBAQ.M14._1_Gholami_deepProteome	M14	#N/A	CellLine	Skin	Gholami	#N/A
ppb.iBAQ.MALME.3M_1_Gholami	MALME3M	#N/A	CellLine	Skin	Gholami	#N/A
ppb.iBAQ.MCF.7.AdrR_1_Gholami	MCF7ADRR	#N/A	CellLine	Ovary	Gholami	#N/A
ppb.iBAQ.MCF7_1_Bekker.Jensen_Tryp_46Fractions	MCF7	#N/A	CellLine	Breast	Bekker.Jensen	ERPR (estrogen/ progesterone receptor positive)
ppb.iBAQ.MCF7_1_Geiger	MCF7	#N/A	CellLine	Breast	Geiger	ERPR (estrogen/ progesterone receptor positive)
ppb.iBAQ.MCF7_1_Gholami	MCF7	#N/A	CellLine	Breast	Gholami	ERPR (estrogen/ progesterone receptor positive)
ppb.iBAQ.MCF7_1_Gholami_deepProteome	MCF7	#N/A	CellLine	Breast	Gholami	ERPR (estrogen/ progesterone receptor positive)
ppb.iBAQ.MCF7_1_Lawrence	MCF7	#N/A	CellLine	Breast	Lawrence	ERPR (estrogen/ progesterone receptor positive)
ppb.iBAQ.MCF7_2_Bekker.Jensen_Tryp_46Fractions	MCF7	#N/A	CellLine	Breast	Bekker.Jensen	ERPR (estrogen/ progesterone receptor positive)
ppb.iBAQ.MCF7_2_Geiger	MCF7	#N/A	CellLine	Breast	Geiger	ERPR (estrogen/ progesterone receptor positive)
ppb.iBAQ.MCF7_2_Lawrence	MCF7	#N/A	CellLine	Breast	Lawrence	ERPR (estrogen/ progesterone receptor positive)
ppb.iBAQ.MCF7_3_Geiger	MCF7	#N/A	CellLine	Breast	Geiger	ERPR (estrogen/ progesterone receptor positive)
ppb.iBAQ.MDAMB157_1_Lawrence	MDAMB157	#N/A	CellLine	Breast	Lawrence	TNB (triple negative)
ppb.iBAQ.MDAMB157_2_Lawrence	MDAMB157	#N/A	CellLine	Breast	Lawrence	TNB (triple negative)
ppb.iBAQ.MDAMB231_1_Gholami	MDAMB231	#N/A	CellLine	Breast	Gholami	TNB (triple negative)
ppb.iBAQ.MDAMB231_1_Lawrence	MDAMB231	#N/A	CellLine	Breast	Lawrence	TNB (triple negative)
ppb.iBAQ.MDAMB231_2_Lawrence	MDAMB231	#N/A	CellLine	Breast	Lawrence	TNB (triple negative)
ppb.iBAQ.MDA.MB.435_1_Gholami	MDAMB435	#N/A	CellLine	Skin	Gholami	#N/A
ppb.iBAQ.MDAMB436_1_Lawrence	MDAMB436	#N/A	CellLine	Breast	Lawrence	TNB (triple negative)
ppb.iBAQ.MDAMB436_2_Lawrence	MDAMB436	#N/A	CellLine	Breast	Lawrence	TNB (triple negative)
ppb.iBAQ.MDAMB453_1_Lawrence	MDAMB453	#N/A	CellLine	Breast	Lawrence	HER2 (receptor tyrosine-protein kinase erbB-2 amplified)
ppb.iBAQ.MDAMB453_2_Lawrence	MDAMB453	#N/A	CellLine	Breast	Lawrence	HER2 (receptor tyrosine-protein kinase erbB-2 amplified)
ppb.iBAQ.MDAMB468_1_Lawrence	MDAMB468	#N/A	CellLine	Breast	Lawrence	TNB (triple negative)
ppb.iBAQ.MDAMB468_2_Lawrence	MDAMB468	#N/A	CellLine	Breast	Lawrence	TNB (triple negative)
ppb.iBAQ.ME180_1_Coscia	ME180	#N/A	CellLine	Cervix	Coscia	#N/A
ppb.iBAQ.ME180_2_Coscia	ME180	#N/A	CellLine	Cervix	Coscia	#N/A
ppb.iBAQ.ME180_3_Coscia	ME180	#N/A	CellLine	Cervix	Coscia	#N/A
ppb.iBAQ.ME180C13_1_Coscia	ME180C13	#N/A	CellLine	Cervix	Coscia	#N/A
ppb.iBAQ.ME180C13_2_Coscia	ME180C13	#N/A	CellLine	Cervix	Coscia	#N/A
ppb.iBAQ.ME180C13_3_Coscia	ME180C13	#N/A	CellLine	Cervix	Coscia	#N/A
ppb.iBAQ.MFM223_1_Lawrence	MFM223	#N/A	CellLine	Breast	Lawrence	TNB (triple negative)
ppb.iBAQ.MFM223_2_Lawrence	MFM223	#N/A	CellLine	Breast	Lawrence	TNB (triple negative)
ppb.iBAQ.MOLT4_1_Gholami	MOLT4	#N/A	CellLine	Blood	Gholami	#N/A
ppb.iBAQ.NCI.H548_1_Frejno	H548	#N/A	CellLine	Colorectal	Frejno	#N/A
ppb.iBAQ.NCI.H716_1_Frejno	H716	#N/A	CellLine	Colorectal	Frejno	#N/A
ppb.iBAQ.NCI.H747_1_Frejno	H747	#N/A	CellLine	Colorectal	Frejno	#N/A
ppb.iBAQ.NCI.H747_1_Wang	H747	#N/A	CellLine	Colorectal	Wang	#N/A
ppb.iBAQ.OVCA433_1_Coscia	OVCA433	#N/A	CellLine	Ovary	Coscia	#N/A
ppb.iBAQ.OVCA433_2_Coscia	OVCA433	#N/A	CellLine	Ovary	Coscia	#N/A
ppb.iBAQ.OVCA433_3_Coscia	OVCA433	#N/A	CellLine	Ovary	Coscia	#N/A
ppb.iBAQ.OVCAR.3_1_Coscia	OVCAR3	#N/A	CellLine	Ovary	Coscia	#N/A
ppb.iBAQ.OVCAR.3_1_Gholami	OVCAR3	#N/A	CellLine	Ovary	Gholami	#N/A
ppb.iBAQ.OVCAR.3_2_Coscia	OVCAR3	#N/A	CellLine	Ovary	Coscia	#N/A
ppb.iBAQ.OVCAR.3_3_Coscia	OVCAR3	#N/A	CellLine	Ovary	Coscia	#N/A
ppb.iBAQ.OVCAR.4_1_Gholami	OVCAR4	#N/A	CellLine	Ovary	Gholami	#N/A
ppb.iBAQ.OVCAR.5_1_Coscia	OVCAR5	#N/A	CellLine	Ovary	Coscia	#N/A
ppb.iBAQ.OVCAR.5_1_Gholami	OVCAR5	#N/A	CellLine	Ovary	Gholami	#N/A
ppb.iBAQ.OVCAR.5_2_Coscia	OVCAR5	#N/A	CellLine	Ovary	Coscia	#N/A
ppb.iBAQ.OVCAR.5_3_Coscia	OVCAR5	#N/A	CellLine	Ovary	Coscia	#N/A
ppb.iBAQ.OVCAR.8_1_Gholami	OVCAR8	#N/A	CellLine	Ovary	Gholami	#N/A
ppb.iBAQ.OVISE_1_Coscia	OVISE	#N/A	CellLine	Ovary	Coscia	#N/A
ppb.iBAQ.OVISE_2_Coscia	OVISE	#N/A	CellLine	Ovary	Coscia	#N/A
ppb.iBAQ.OVISE_3_Coscia	OVISE	#N/A	CellLine	Ovary	Coscia	#N/A
ppb.iBAQ.OVKATE_1_Coscia	OVKATE	#N/A	CellLine	Ovary	Coscia	#N/A
ppb.iBAQ.OVKATE_2_Coscia	OVKATE	#N/A	CellLine	Ovary	Coscia	#N/A
ppb.iBAQ.OVKATE_3_Coscia	OVKATE	#N/A	CellLine	Ovary	Coscia	#N/A
ppb.iBAQ.OVSAHO_1_Coscia	OVSAHO	#N/A	CellLine	Ovary	Coscia	#N/A
ppb.iBAQ.OVSAHO_2_Coscia	OVSAHO	#N/A	CellLine	Ovary	Coscia	#N/A
ppb.iBAQ.OVSAHO_3_Coscia	OVSAHO	#N/A	CellLine	Ovary	Coscia	#N/A
ppb.iBAQ.OXCO1_1_Frejno	OXCO1	#N/A	CellLine	Colorectal	Frejno	#N/A
ppb.iBAQ.OXCO3_1_Frejno	OXCO3	#N/A	CellLine	Colorectal	Frejno	#N/A
ppb.iBAQ.PC3_1_Gholami	PC3	#N/A	CellLine	Prostate	Gholami	#N/A
ppb.iBAQ.PC3_1_Gholami_deepProteome	PC3	#N/A	CellLine	Prostate	Gholami	#N/A
ppb.iBAQ.PCJW_1_Frejno	PCJW	#N/A	CellLine	Colorectal	Frejno	#N/A
ppb.iBAQ.PEO1_1_Coscia	PEO1	#N/A	CellLine	Ovary	Coscia	#N/A
ppb.iBAQ.PEO1_2_Coscia	PEO1	#N/A	CellLine	Ovary	Coscia	#N/A
ppb.iBAQ.PEO1_3_Coscia	PEO1	#N/A	CellLine	Ovary	Coscia	#N/A
ppb.iBAQ.PEO4_1_Coscia	PEO4	#N/A	CellLine	Ovary	Coscia	#N/A
ppb.iBAQ.PEO4_2_Coscia	PEO4	#N/A	CellLine	Ovary	Coscia	#N/A
ppb.iBAQ.PEO4_3_Coscia	PEO4	#N/A	CellLine	Ovary	Coscia	#N/A
ppb.iBAQ.RCM1_1_Frejno	RCM1	#N/A	CellLine	Colorectal	Frejno	#N/A
ppb.iBAQ.RKO_1_Frejno	RKO	#N/A	CellLine	Colorectal	Frejno	#N/A
ppb.iBAQ.RKO_1_Geiger	RKO	#N/A	CellLine	Colorectal	Geiger	#N/A
ppb.iBAQ.RKO_1_Wang	RKO	#N/A	CellLine	Colorectal	Wang	#N/A
ppb.iBAQ.RKO_2_Geiger	RKO	#N/A	CellLine	Colorectal	Geiger	#N/A
ppb.iBAQ.RKO_3_Geiger	RKO	#N/A	CellLine	Colorectal	Geiger	#N/A
ppb.iBAQ.RPMI8226_1_Gholami	RPMI8226	#N/A	CellLine	Blood	Gholami	#N/A
ppb.iBAQ.RXF393L_1_Gholami	RXF393	#N/A	CellLine	Kidney	Gholami	#N/A
ppb.iBAQ.RXF393L_1_Gholami_deepProteome	RXF393	#N/A	CellLine	Kidney	Gholami	#N/A
ppb.iBAQ.SF268_1_Gholami	SF268	#N/A	CellLine	Brain	Gholami	#N/A
ppb.iBAQ.SF295_1_Gholami	SF295	#N/A	CellLine	Brain	Gholami	#N/A
ppb.iBAQ.SF539_1_Gholami	SF539	#N/A	CellLine	Brain	Gholami	#N/A
ppb.iBAQ.SHSY5Y_1_Bekker.Jensen_Tryp_46Fractions	SHSY5Y	#N/A	CellLine	Brain	Bekker.Jensen	#N/A
ppb.iBAQ.SHSY5Y_2_Bekker.Jensen_Tryp_46Fractions	SHSY5Y	#N/A	CellLine	Brain	Bekker.Jensen	#N/A
ppb.iBAQ.SKBR3_1_Lawrence	SKBR3	#N/A	CellLine	Breast	Lawrence	HER2 (receptor tyrosine-protein kinase erbB-2 amplified)
ppb.iBAQ.SKBR3_2_Lawrence	SKBR3	#N/A	CellLine	Breast	Lawrence	HER2 (receptor tyrosine-protein kinase erbB-2 amplified)
ppb.iBAQ.SKCO1_1_Frejno	SKCO1	#N/A	CellLine	Colorectal	Frejno	#N/A
ppb.iBAQ.SKMEL2_1_Gholami	SKMEL2	#N/A	CellLine	Skin	Gholami	#N/A
ppb.iBAQ.SKMEL28_1_Gholami	SKMEL28	#N/A	CellLine	Skin	Gholami	#N/A
ppb.iBAQ.SKMEL5_1_Gholami	SKMEL5	#N/A	CellLine	Skin	Gholami	#N/A
ppb.iBAQ.SKOV.3_1_Gholami	SKOV3	#N/A	CellLine	Ovary	Gholami	#N/A
ppb.iBAQ.SKOV.3_1_Gholami_deepProteome	SKOV3	#N/A	CellLine	Ovary	Gholami	#N/A
ppb.iBAQ.SKOV3IP1_1_Coscia	SKOV3IP1	#N/A	CellLine	Ovary	Coscia	#N/A
ppb.iBAQ.SKOV3IP1_2_Coscia	SKOV3IP1	#N/A	CellLine	Ovary	Coscia	#N/A
ppb.iBAQ.SKOV3IP1_3_Coscia	SKOV3IP1	#N/A	CellLine	Ovary	Coscia	#N/A
ppb.iBAQ.SN12C_1_Gholami	SN12C	#N/A	CellLine	Kidney	Gholami	#N/A
ppb.iBAQ.SNB19_1_Gholami	SNB19	#N/A	CellLine	Brain	Gholami	#N/A
ppb.iBAQ.SNB75_1_Gholami	SNB75	#N/A	CellLine	Brain	Gholami	#N/A
ppb.iBAQ.SNU119_1_Coscia	SNU119	#N/A	CellLine	Ovary	Coscia	#N/A
ppb.iBAQ.SNU119_2_Coscia	SNU119	#N/A	CellLine	Ovary	Coscia	#N/A
ppb.iBAQ.SNU119_3_Coscia	SNU119	#N/A	CellLine	Ovary	Coscia	#N/A
ppb.iBAQ.SNU175_1_Wang	SNU175	#N/A	CellLine	Colorectal	Wang	#N/A
ppb.iBAQ.SNUC2B_1_Frejno	SNUC2B	#N/A	CellLine	Colorectal	Frejno	#N/A
ppb.iBAQ.SNUC2B_1_Wang	SNUC2B	#N/A	CellLine	Colorectal	Wang	#N/A
ppb.iBAQ.SR_1_Gholami	SR	#N/A	CellLine	Blood	Gholami	#N/A
ppb.iBAQ.SW1116_1_Frejno	SW1116	#N/A	CellLine	Colorectal	Frejno	#N/A
ppb.iBAQ.SW1116_1_Wang	SW1116	#N/A	CellLine	Colorectal	Wang	#N/A
ppb.iBAQ.SW1222_1_Wang	SW1222	#N/A	CellLine	Colorectal	Wang	#N/A
ppb.iBAQ.SW1417_1_Frejno	SW1417	#N/A	CellLine	Colorectal	Frejno	#N/A
ppb.iBAQ.SW403_1_Frejno	SW403	#N/A	CellLine	Colorectal	Frejno	#N/A
ppb.iBAQ.SW48_1_Frejno	SW48	#N/A	CellLine	Colorectal	Frejno	#N/A
ppb.iBAQ.SW480_1_Frejno	SW480	#N/A	CellLine	Colorectal	Frejno	#N/A
ppb.iBAQ.SW480_1_Wang	SW480	#N/A	CellLine	Colorectal	Wang	#N/A
ppb.iBAQ.SW527_1_Lawrence	SW527	#N/A	CellLine	Colorectal	Lawrence	#N/A
ppb.iBAQ.SW527_2_Lawrence	SW527	#N/A	CellLine	Colorectal	Lawrence	#N/A
ppb.iBAQ.SW620_1_Frejno	SW620	#N/A	CellLine	Colorectal	Frejno	#N/A
ppb.iBAQ.SW620_1_Gholami	SW620	#N/A	CellLine	Colorectal	Gholami	#N/A
ppb.iBAQ.SW620_1_Wang	SW620	#N/A	CellLine	Colorectal	Wang	#N/A
ppb.iBAQ.SW837_1_Frejno	SW837	#N/A	CellLine	Colorectal	Frejno	#N/A
ppb.iBAQ.SW948_1_Frejno	SW948	#N/A	CellLine	Colorectal	Frejno	#N/A
ppb.iBAQ.SW948_1_Wang	SW948	#N/A	CellLine	Colorectal	Wang	#N/A
ppb.iBAQ.T47D_1_Gholami	T47D	#N/A	CellLine	Breast	Gholami	ERPR (estrogen/ progesterone receptor positive)
ppb.iBAQ.T84_1_Frejno	T84	#N/A	CellLine	Colorectal	Frejno	#N/A
ppb.iBAQ.T84_1_Wang	T84	#N/A	CellLine	Colorectal	Wang	#N/A
ppb.iBAQ.TK10_1_Gholami	TK10	#N/A	CellLine	Kidney	Gholami	#N/A
ppb.iBAQ.TOV112D_1_Coscia	TOV112D	#N/A	CellLine	Ovary	Coscia	#N/A
ppb.iBAQ.TOV112D_2_Coscia	TOV112D	#N/A	CellLine	Ovary	Coscia	#N/A
ppb.iBAQ.TOV112D_3_Coscia	TOV112D	#N/A	CellLine	Ovary	Coscia	#N/A
ppb.iBAQ.TOV112DR_1_Coscia	TOV112DR	#N/A	CellLine	Ovary	Coscia	#N/A
ppb.iBAQ.TOV112DR_2_Coscia	TOV112DR	#N/A	CellLine	Ovary	Coscia	#N/A
ppb.iBAQ.TOV112DR_3_Coscia	TOV112DR	#N/A	CellLine	Ovary	Coscia	#N/A
ppb.iBAQ.TYK.nu.CP.r_1_Coscia	TYKNUCPR	#N/A	CellLine	Ovary	Coscia	#N/A
ppb.iBAQ.TYK.nu.CP.r_2_Coscia	TYKNUCPR	#N/A	CellLine	Ovary	Coscia	#N/A
ppb.iBAQ.TYK.nu.CP.r_3_Coscia	TYKNUCPR	#N/A	CellLine	Ovary	Coscia	#N/A
ppb.iBAQ.TYK.nu_1_Coscia	TYKNU	#N/A	CellLine	Ovary	Coscia	#N/A
ppb.iBAQ.TYK.nu_2_Coscia	TYKNU	#N/A	CellLine	Ovary	Coscia	#N/A
ppb.iBAQ.TYK.nu_3_Coscia	TYKNU	#N/A	CellLine	Ovary	Coscia	#N/A
ppb.iBAQ.U251MG_1_Gholami	U251MG	#N/A	CellLine	Brain	Gholami	#N/A
ppb.iBAQ.U251MG_1_Gholami_deepProteome	U251MG	#N/A	CellLine	Brain	Gholami	#N/A
ppb.iBAQ.U2OS_1_Geiger	U2OS	#N/A	CellLine	Bone	Geiger	#N/A
ppb.iBAQ.U2OS_2_Geiger	U2OS	#N/A	CellLine	Bone	Geiger	#N/A
ppb.iBAQ.U2OS_3_Geiger	U2OS	#N/A	CellLine	Bone	Geiger	#N/A
ppb.iBAQ.UACC.257_1_Gholami	UACC257	#N/A	CellLine	Skin	Gholami	#N/A
ppb.iBAQ.UACC62_1_Gholami	UACC62	#N/A	CellLine	Skin	Gholami	#N/A
ppb.iBAQ.UO31_1_Gholami	UO31	#N/A	CellLine	Kidney	Gholami	#N/A
ppb.iBAQ.VACO4A_1_Frejno	VACO4A	#N/A	CellLine	Colorectal	Frejno	#N/A
ppb.iBAQ.VACO4S_1_Wang	VACO4S	#N/A	CellLine	Colorectal	Wang	#N/A
ppb.iBAQ.VACO5_1_Wang	VACO5	#N/A	CellLine	Colorectal	Wang	#N/A
ppb.iBAQ.VACO9P_1_Wang	VACO9P	#N/A	CellLine	Colorectal	Wang	#N/A
ppb.iBAQ.Tumour.ColonAdenocarcinoma_1_Zhang_READ	Tumour.ColonAdenocarcinoma	Tumour.ColonAdenocarcinoma_1	Tumour	Colorectal	Zhang	#N/A
ppb.iBAQ.Tumour.ColonAdenocarcinoma_10_Zhang_COAD	Tumour.ColonAdenocarcinoma	Tumour.ColonAdenocarcinoma_10	Tumour	Colorectal	Zhang	#N/A
ppb.iBAQ.Tumour.ColonAdenocarcinoma_11_Zhang_COAD	Tumour.ColonAdenocarcinoma	Tumour.ColonAdenocarcinoma_11	Tumour	Colorectal	Zhang	#N/A
ppb.iBAQ.Tumour.ColonAdenocarcinoma_12_Zhang_COAD	Tumour.ColonAdenocarcinoma	Tumour.ColonAdenocarcinoma_12	Tumour	Colorectal	Zhang	#N/A
ppb.iBAQ.Tumour.ColonAdenocarcinoma_13_Zhang_COAD	Tumour.ColonAdenocarcinoma	Tumour.ColonAdenocarcinoma_13	Tumour	Colorectal	Zhang	#N/A
ppb.iBAQ.Tumour.ColonAdenocarcinoma_14_Zhang_COAD	Tumour.ColonAdenocarcinoma	Tumour.ColonAdenocarcinoma_14	Tumour	Colorectal	Zhang	#N/A
ppb.iBAQ.Tumour.ColonAdenocarcinoma_15_Zhang_COAD	Tumour.ColonAdenocarcinoma	Tumour.ColonAdenocarcinoma_15	Tumour	Colorectal	Zhang	#N/A
ppb.iBAQ.Tumour.ColonAdenocarcinoma_16_Zhang_COAD	Tumour.ColonAdenocarcinoma	Tumour.ColonAdenocarcinoma_16	Tumour	Colorectal	Zhang	#N/A
ppb.iBAQ.Tumour.ColonAdenocarcinoma_17_Zhang_COAD	Tumour.ColonAdenocarcinoma	Tumour.ColonAdenocarcinoma_17	Tumour	Colorectal	Zhang	#N/A
ppb.iBAQ.Tumour.ColonAdenocarcinoma_18_Zhang_COAD	Tumour.ColonAdenocarcinoma	Tumour.ColonAdenocarcinoma_18	Tumour	Colorectal	Zhang	#N/A
ppb.iBAQ.Tumour.ColonAdenocarcinoma_19_Zhang_COAD	Tumour.ColonAdenocarcinoma	Tumour.ColonAdenocarcinoma_19	Tumour	Colorectal	Zhang	#N/A
ppb.iBAQ.Tumour.ColonAdenocarcinoma_2_Zhang_COAD	Tumour.ColonAdenocarcinoma	Tumour.ColonAdenocarcinoma_2	Tumour	Colorectal	Zhang	#N/A
ppb.iBAQ.Tumour.ColonAdenocarcinoma_20_Zhang_COAD	Tumour.ColonAdenocarcinoma	Tumour.ColonAdenocarcinoma_20	Tumour	Colorectal	Zhang	#N/A
ppb.iBAQ.Tumour.ColonAdenocarcinoma_21_Zhang_COAD	Tumour.ColonAdenocarcinoma	Tumour.ColonAdenocarcinoma_21	Tumour	Colorectal	Zhang	#N/A
ppb.iBAQ.Tumour.ColonAdenocarcinoma_22_Zhang_COAD	Tumour.ColonAdenocarcinoma	Tumour.ColonAdenocarcinoma_22	Tumour	Colorectal	Zhang	#N/A
ppb.iBAQ.Tumour.ColonAdenocarcinoma_23_Zhang_COAD	Tumour.ColonAdenocarcinoma	Tumour.ColonAdenocarcinoma_23	Tumour	Colorectal	Zhang	#N/A
ppb.iBAQ.Tumour.ColonAdenocarcinoma_24_Zhang_COAD	Tumour.ColonAdenocarcinoma	Tumour.ColonAdenocarcinoma_24	Tumour	Colorectal	Zhang	#N/A
ppb.iBAQ.Tumour.ColonAdenocarcinoma_25_Zhang_COAD	Tumour.ColonAdenocarcinoma	Tumour.ColonAdenocarcinoma_25	Tumour	Colorectal	Zhang	#N/A
ppb.iBAQ.Tumour.ColonAdenocarcinoma_26_Zhang_COAD	Tumour.ColonAdenocarcinoma	Tumour.ColonAdenocarcinoma_26	Tumour	Colorectal	Zhang	#N/A
ppb.iBAQ.Tumour.ColonAdenocarcinoma_27_Zhang_COAD	Tumour.ColonAdenocarcinoma	Tumour.ColonAdenocarcinoma_27	Tumour	Colorectal	Zhang	#N/A
ppb.iBAQ.Tumour.ColonAdenocarcinoma_28_Zhang_COAD	Tumour.ColonAdenocarcinoma	Tumour.ColonAdenocarcinoma_28	Tumour	Colorectal	Zhang	#N/A
ppb.iBAQ.Tumour.ColonAdenocarcinoma_29_Zhang_COAD	Tumour.ColonAdenocarcinoma	Tumour.ColonAdenocarcinoma_29	Tumour	Colorectal	Zhang	#N/A
ppb.iBAQ.Tumour.ColonAdenocarcinoma_3_Zhang_COAD	Tumour.ColonAdenocarcinoma	Tumour.ColonAdenocarcinoma_3	Tumour	Colorectal	Zhang	#N/A
ppb.iBAQ.Tumour.ColonAdenocarcinoma_30_Zhang_COAD	Tumour.ColonAdenocarcinoma	Tumour.ColonAdenocarcinoma_30	Tumour	Colorectal	Zhang	#N/A
ppb.iBAQ.Tumour.ColonAdenocarcinoma_31_Zhang_COAD	Tumour.ColonAdenocarcinoma	Tumour.ColonAdenocarcinoma_31	Tumour	Colorectal	Zhang	#N/A
ppb.iBAQ.Tumour.ColonAdenocarcinoma_32_Zhang_COAD	Tumour.ColonAdenocarcinoma	Tumour.ColonAdenocarcinoma_32	Tumour	Colorectal	Zhang	#N/A
ppb.iBAQ.Tumour.ColonAdenocarcinoma_33_Zhang_COAD	Tumour.ColonAdenocarcinoma	Tumour.ColonAdenocarcinoma_33	Tumour	Colorectal	Zhang	#N/A
ppb.iBAQ.Tumour.ColonAdenocarcinoma_34_Zhang_COAD	Tumour.ColonAdenocarcinoma	Tumour.ColonAdenocarcinoma_34	Tumour	Colorectal	Zhang	#N/A
ppb.iBAQ.Tumour.ColonAdenocarcinoma_35_Zhang_COAD	Tumour.ColonAdenocarcinoma	Tumour.ColonAdenocarcinoma_35	Tumour	Colorectal	Zhang	#N/A
ppb.iBAQ.Tumour.ColonAdenocarcinoma_36_Zhang_COAD	Tumour.ColonAdenocarcinoma	Tumour.ColonAdenocarcinoma_36	Tumour	Colorectal	Zhang	#N/A
ppb.iBAQ.Tumour.ColonAdenocarcinoma_37_Zhang_COAD	Tumour.ColonAdenocarcinoma	Tumour.ColonAdenocarcinoma_37	Tumour	Colorectal	Zhang	#N/A
ppb.iBAQ.Tumour.ColonAdenocarcinoma_38_Zhang_COAD	Tumour.ColonAdenocarcinoma	Tumour.ColonAdenocarcinoma_38	Tumour	Colorectal	Zhang	#N/A
ppb.iBAQ.Tumour.ColonAdenocarcinoma_39_Zhang_COAD	Tumour.ColonAdenocarcinoma	Tumour.ColonAdenocarcinoma_39	Tumour	Colorectal	Zhang	#N/A
ppb.iBAQ.Tumour.ColonAdenocarcinoma_4_Zhang_COAD	Tumour.ColonAdenocarcinoma	Tumour.ColonAdenocarcinoma_4	Tumour	Colorectal	Zhang	#N/A
ppb.iBAQ.Tumour.ColonAdenocarcinoma_40_Zhang_COAD	Tumour.ColonAdenocarcinoma	Tumour.ColonAdenocarcinoma_40	Tumour	Colorectal	Zhang	#N/A
ppb.iBAQ.Tumour.ColonAdenocarcinoma_41_Zhang_COAD	Tumour.ColonAdenocarcinoma	Tumour.ColonAdenocarcinoma_41	Tumour	Colorectal	Zhang	#N/A
ppb.iBAQ.Tumour.ColonAdenocarcinoma_42_Zhang_COAD	Tumour.ColonAdenocarcinoma	Tumour.ColonAdenocarcinoma_42	Tumour	Colorectal	Zhang	#N/A
ppb.iBAQ.Tumour.ColonAdenocarcinoma_43_Zhang_COAD	Tumour.ColonAdenocarcinoma	Tumour.ColonAdenocarcinoma_43	Tumour	Colorectal	Zhang	#N/A
ppb.iBAQ.Tumour.ColonAdenocarcinoma_44_Zhang_COAD	Tumour.ColonAdenocarcinoma	Tumour.ColonAdenocarcinoma_44	Tumour	Colorectal	Zhang	#N/A
ppb.iBAQ.Tumour.ColonAdenocarcinoma_45_Zhang_COAD	Tumour.ColonAdenocarcinoma	Tumour.ColonAdenocarcinoma_45	Tumour	Colorectal	Zhang	#N/A
ppb.iBAQ.Tumour.ColonAdenocarcinoma_46_Zhang_COAD	Tumour.ColonAdenocarcinoma	Tumour.ColonAdenocarcinoma_46	Tumour	Colorectal	Zhang	#N/A
ppb.iBAQ.Tumour.ColonAdenocarcinoma_47_Zhang_COAD	Tumour.ColonAdenocarcinoma	Tumour.ColonAdenocarcinoma_47	Tumour	Colorectal	Zhang	#N/A
ppb.iBAQ.Tumour.ColonAdenocarcinoma_48_Zhang_COAD	Tumour.ColonAdenocarcinoma	Tumour.ColonAdenocarcinoma_48	Tumour	Colorectal	Zhang	#N/A
ppb.iBAQ.Tumour.ColonAdenocarcinoma_49_Zhang_COAD	Tumour.ColonAdenocarcinoma	Tumour.ColonAdenocarcinoma_49	Tumour	Colorectal	Zhang	#N/A
ppb.iBAQ.Tumour.ColonAdenocarcinoma_5_Zhang_COAD	Tumour.ColonAdenocarcinoma	Tumour.ColonAdenocarcinoma_5	Tumour	Colorectal	Zhang	#N/A
ppb.iBAQ.Tumour.ColonAdenocarcinoma_50_Zhang_COAD	Tumour.ColonAdenocarcinoma	Tumour.ColonAdenocarcinoma_50	Tumour	Colorectal	Zhang	#N/A
ppb.iBAQ.Tumour.ColonAdenocarcinoma_51_Zhang_COAD	Tumour.ColonAdenocarcinoma	Tumour.ColonAdenocarcinoma_51	Tumour	Colorectal	Zhang	#N/A
ppb.iBAQ.Tumour.ColonAdenocarcinoma_52_Zhang_COAD	Tumour.ColonAdenocarcinoma	Tumour.ColonAdenocarcinoma_52	Tumour	Colorectal	Zhang	#N/A
ppb.iBAQ.Tumour.ColonAdenocarcinoma_53_Zhang_COAD	Tumour.ColonAdenocarcinoma	Tumour.ColonAdenocarcinoma_53	Tumour	Colorectal	Zhang	#N/A
ppb.iBAQ.Tumour.ColonAdenocarcinoma_6_Zhang_COAD	Tumour.ColonAdenocarcinoma	Tumour.ColonAdenocarcinoma_6	Tumour	Colorectal	Zhang	#N/A
ppb.iBAQ.Tumour.ColonAdenocarcinoma_7_Zhang_COAD	Tumour.ColonAdenocarcinoma	Tumour.ColonAdenocarcinoma_7	Tumour	Colorectal	Zhang	#N/A
ppb.iBAQ.Tumour.ColonAdenocarcinoma_8_Zhang_COAD	Tumour.ColonAdenocarcinoma	Tumour.ColonAdenocarcinoma_8	Tumour	Colorectal	Zhang	#N/A
ppb.iBAQ.Tumour.ColonAdenocarcinoma_9_Zhang_COAD	Tumour.ColonAdenocarcinoma	Tumour.ColonAdenocarcinoma_9	Tumour	Colorectal	Zhang	#N/A
ppb.iBAQ.Tumour.ColonAdenocarcinoma.Mucinous_1_Zhang_COAD	Tumour.ColonAdenocarcinoma.Mucinous	Tumour.ColonAdenocarcinoma.Mucinous_1	Tumour	Colorectal	Zhang	#N/A
ppb.iBAQ.Tumour.ColonAdenocarcinoma.Mucinous_2_Zhang_COAD	Tumour.ColonAdenocarcinoma.Mucinous	Tumour.ColonAdenocarcinoma.Mucinous_2	Tumour	Colorectal	Zhang	#N/A
ppb.iBAQ.Tumour.ColonAdenocarcinoma.Mucinous_3_Zhang_COAD	Tumour.ColonAdenocarcinoma.Mucinous	Tumour.ColonAdenocarcinoma.Mucinous_3	Tumour	Colorectal	Zhang	#N/A
ppb.iBAQ.Tumour.ColonAdenocarcinoma.Mucinous_4_Zhang_COAD	Tumour.ColonAdenocarcinoma.Mucinous	Tumour.ColonAdenocarcinoma.Mucinous_4	Tumour	Colorectal	Zhang	#N/A
ppb.iBAQ.Tumour.ColonAdenocarcinoma.Mucinous_5_Zhang_COAD	Tumour.ColonAdenocarcinoma.Mucinous	Tumour.ColonAdenocarcinoma.Mucinous_5	Tumour	Colorectal	Zhang	#N/A
ppb.iBAQ.Tumour.ColonAdenocarcinoma.Mucinous_6_Zhang_COAD	Tumour.ColonAdenocarcinoma.Mucinous	Tumour.ColonAdenocarcinoma.Mucinous_6	Tumour	Colorectal	Zhang	#N/A
ppb.iBAQ.Tumour.ColonAdenocarcinoma.Mucinous_7_Zhang_COAD	Tumour.ColonAdenocarcinoma.Mucinous	Tumour.ColonAdenocarcinoma.Mucinous_7	Tumour	Colorectal	Zhang	#N/A
ppb.iBAQ.Tumour.ColonAdenocarcinoma.Mucinous_8_Zhang_COAD	Tumour.ColonAdenocarcinoma.Mucinous	Tumour.ColonAdenocarcinoma.Mucinous_8	Tumour	Colorectal	Zhang	#N/A
ppb.iBAQ.L.Tumour.ERBC_1_Pozniak_Luminal_LymphNodeNeg_Grade2	Tumour.ERBC	Tumour.ERBC_1	Tumour	Breast	Pozniak	ER (estrogen receptor positive)
ppb.iBAQ.L.Tumour.ERBC_15_Pozniak_Luminal_LymphNodeNeg_Grade2	Tumour.ERBC	Tumour.ERBC_15	Tumour	Breast	Pozniak	ER (estrogen receptor positive)
ppb.iBAQ.L.Tumour.ERBC_21_Pozniak_Luminal_LymphNodeNeg_Grade2	Tumour.ERBC	Tumour.ERBC_21	Tumour	Breast	Pozniak	ER (estrogen receptor positive)
ppb.iBAQ.L.Tumour.ERBC_27_Pozniak_Luminal_LymphNodePos_Grade3	Tumour.ERBC	Tumour.ERBC_27	Tumour	Breast	Pozniak	ER (estrogen receptor positive)
ppb.iBAQ.L.Tumour.ERBC_28_Pozniak_Luminal_LymphNodePos_Grade2	Tumour.ERBC	Tumour.ERBC_28	Tumour	Breast	Pozniak	ER (estrogen receptor positive)
ppb.iBAQ.L.Tumour.ERBC_29_Pozniak_Luminal_LymphNodePos_Grade2	Tumour.ERBC	Tumour.ERBC_29	Tumour	Breast	Pozniak	ER (estrogen receptor positive)
ppb.iBAQ.L.Tumour.ERBC_30_Pozniak_Luminal_LymphNodePos_Grade3	Tumour.ERBC	Tumour.ERBC_30	Tumour	Breast	Pozniak	ER (estrogen receptor positive)
ppb.iBAQ.L.Tumour.ERBC_31_Pozniak_Luminal_LymphNodePos_Grade2	Tumour.ERBC	Tumour.ERBC_31	Tumour	Breast	Pozniak	ER (estrogen receptor positive)
ppb.iBAQ.L.Tumour.ERBC_34_Pozniak_Luminal_LymphNodePos_Grade2	Tumour.ERBC	Tumour.ERBC_34	Tumour	Breast	Pozniak	ER (estrogen receptor positive)
ppb.iBAQ.L.Tumour.ERBC_35_Pozniak_Luminal_LymphNodePos_Grade2	Tumour.ERBC	Tumour.ERBC_35	Tumour	Breast	Pozniak	ER (estrogen receptor positive)
ppb.iBAQ.L.Tumour.ERBC_38_Pozniak_Luminal_LymphNodePos_Grade2	Tumour.ERBC	Tumour.ERBC_38	Tumour	Breast	Pozniak	ER (estrogen receptor positive)
ppb.iBAQ.L.Tumour.ERBC_39_Pozniak_Luminal_LymphNodePos_Grade2	Tumour.ERBC	Tumour.ERBC_39	Tumour	Breast	Pozniak	ER (estrogen receptor positive)
ppb.iBAQ.L.Tumour.ERBC_42_Pozniak_Luminal_LymphNodePos_Grade2	Tumour.ERBC	Tumour.ERBC_42	Tumour	Breast	Pozniak	ER (estrogen receptor positive)
ppb.iBAQ.L.Tumour.ERBC_43_Pozniak_Luminal_LymphNodePos_Grade3	Tumour.ERBC	Tumour.ERBC_43	Tumour	Breast	Pozniak	ER (estrogen receptor positive)
ppb.iBAQ.L.Tumour.ERBC_45_Pozniak_Luminal_LymphNodePos_Grade3	Tumour.ERBC	Tumour.ERBC_45	Tumour	Breast	Pozniak	ER (estrogen receptor positive)
ppb.iBAQ.L.Tumour.ERBC_46_Pozniak_Luminal_LymphNodePos_Grade3	Tumour.ERBC	Tumour.ERBC_46	Tumour	Breast	Pozniak	ER (estrogen receptor positive)
ppb.iBAQ.L.Tumour.ERBC_47_Pozniak_Luminal_LymphNodePos_Grade3	Tumour.ERBC	Tumour.ERBC_47	Tumour	Breast	Pozniak	ER (estrogen receptor positive)
ppb.iBAQ.L.Tumour.ERBC_5_Pozniak_Luminal_LymphNodeNeg_Grade2	Tumour.ERBC	Tumour.ERBC_5	Tumour	Breast	Pozniak	ER (estrogen receptor positive)
ppb.iBAQ.L.Tumour.ERBC_50_Pozniak_Luminal_LymphNodePos_Grade3	Tumour.ERBC	Tumour.ERBC_50	Tumour	Breast	Pozniak	ER (estrogen receptor positive)
ppb.iBAQ.L.Tumour.ERBC_51_Pozniak_Luminal_LymphNodePos_Grade3	Tumour.ERBC	Tumour.ERBC_51	Tumour	Breast	Pozniak	ER (estrogen receptor positive)
ppb.iBAQ.L.Tumour.ERBC_8_Pozniak_Luminal_LymphNodeNeg_Grade2	Tumour.ERBC	Tumour.ERBC_8	Tumour	Breast	Pozniak	ER (estrogen receptor positive)
ppb.iBAQ.L.Tumour.ERBC_9_Pozniak_Luminal_LymphNodeNeg_Grade2	Tumour.ERBC	Tumour.ERBC_9	Tumour	Breast	Pozniak	ER (estrogen receptor positive)
ppb.iBAQ.L.Tumour.ERBC.LymphNodeMetastaticTissue_1_Pozniak_Luminal_LymphNodePos_Grade3	Tumour.ERBC.LymphNodeMetastaticTissue	Tumour.ERBC.LymphNodeMetastaticTissue_1	Tumour	Breast.Metastatic	Pozniak	ER (estrogen receptor positive)
ppb.iBAQ.L.Tumour.ERBC.LymphNodeMetastaticTissue_12_Pozniak_Luminal_LymphNodePos_Grade2	Tumour.ERBC.LymphNodeMetastaticTissue	Tumour.ERBC.LymphNodeMetastaticTissue_12	Tumour	Breast.Metastatic	Pozniak	ER (estrogen receptor positive)
ppb.iBAQ.L.Tumour.ERBC.LymphNodeMetastaticTissue_13_Pozniak_Luminal_LymphNodePos_Grade2	Tumour.ERBC.LymphNodeMetastaticTissue	Tumour.ERBC.LymphNodeMetastaticTissue_13	Tumour	Breast.Metastatic	Pozniak	ER (estrogen receptor positive)
ppb.iBAQ.L.Tumour.ERBC.LymphNodeMetastaticTissue_16_Pozniak_Luminal_LymphNodePos_Grade2	Tumour.ERBC.LymphNodeMetastaticTissue	Tumour.ERBC.LymphNodeMetastaticTissue_16	Tumour	Breast.Metastatic	Pozniak	ER (estrogen receptor positive)
ppb.iBAQ.L.Tumour.ERBC.LymphNodeMetastaticTissue_17_Pozniak_Luminal_LymphNodePos_Grade3	Tumour.ERBC.LymphNodeMetastaticTissue	Tumour.ERBC.LymphNodeMetastaticTissue_17	Tumour	Breast.Metastatic	Pozniak	ER (estrogen receptor positive)
ppb.iBAQ.L.Tumour.ERBC.LymphNodeMetastaticTissue_19_Pozniak_Luminal_LymphNodePos_Grade3	Tumour.ERBC.LymphNodeMetastaticTissue	Tumour.ERBC.LymphNodeMetastaticTissue_19	Tumour	Breast.Metastatic	Pozniak	ER (estrogen receptor positive)
ppb.iBAQ.L.Tumour.ERBC.LymphNodeMetastaticTissue_2_Pozniak_Luminal_LymphNodePos_Grade3	Tumour.ERBC.LymphNodeMetastaticTissue	Tumour.ERBC.LymphNodeMetastaticTissue_2	Tumour	Breast.Metastatic	Pozniak	ER (estrogen receptor positive)
ppb.iBAQ.L.Tumour.ERBC.LymphNodeMetastaticTissue_21_Pozniak_Luminal_LymphNodePos_Grade3	Tumour.ERBC.LymphNodeMetastaticTissue	Tumour.ERBC.LymphNodeMetastaticTissue_21	Tumour	Breast.Metastatic	Pozniak	ER (estrogen receptor positive)
ppb.iBAQ.L.Tumour.ERBC.LymphNodeMetastaticTissue_22_Pozniak_Luminal_LymphNodePos_Grade3	Tumour.ERBC.LymphNodeMetastaticTissue	Tumour.ERBC.LymphNodeMetastaticTissue_22	Tumour	Breast.Metastatic	Pozniak	ER (estrogen receptor positive)
ppb.iBAQ.L.Tumour.ERBC.LymphNodeMetastaticTissue_24_Pozniak_Luminal_LymphNodePos_Grade3	Tumour.ERBC.LymphNodeMetastaticTissue	Tumour.ERBC.LymphNodeMetastaticTissue_24	Tumour	Breast.Metastatic	Pozniak	ER (estrogen receptor positive)
ppb.iBAQ.L.Tumour.ERBC.LymphNodeMetastaticTissue_25_Pozniak_Luminal_LymphNodePos_Grade3	Tumour.ERBC.LymphNodeMetastaticTissue	Tumour.ERBC.LymphNodeMetastaticTissue_25	Tumour	Breast.Metastatic	Pozniak	ER (estrogen receptor positive)
ppb.iBAQ.L.Tumour.ERBC.LymphNodeMetastaticTissue_3_Pozniak_Luminal_LymphNodePos_Grade2	Tumour.ERBC.LymphNodeMetastaticTissue	Tumour.ERBC.LymphNodeMetastaticTissue_3	Tumour	Breast.Metastatic	Pozniak	ER (estrogen receptor positive)
ppb.iBAQ.L.Tumour.ERBC.LymphNodeMetastaticTissue_4_Pozniak_Luminal_LymphNodePos_Grade2	Tumour.ERBC.LymphNodeMetastaticTissue	Tumour.ERBC.LymphNodeMetastaticTissue_4	Tumour	Breast.Metastatic	Pozniak	ER (estrogen receptor positive)
ppb.iBAQ.L.Tumour.ERBC.LymphNodeMetastaticTissue_5_Pozniak_Luminal_LymphNodePos_Grade2	Tumour.ERBC.LymphNodeMetastaticTissue	Tumour.ERBC.LymphNodeMetastaticTissue_5	Tumour	Breast.Metastatic	Pozniak	ER (estrogen receptor positive)
ppb.iBAQ.L.Tumour.ERBC.LymphNodeMetastaticTissue_6_Pozniak_Luminal_LymphNodePos_Grade2	Tumour.ERBC.LymphNodeMetastaticTissue	Tumour.ERBC.LymphNodeMetastaticTissue_6	Tumour	Breast.Metastatic	Pozniak	ER (estrogen receptor positive)
ppb.iBAQ.L.Tumour.ERBC.LymphNodeMetastaticTissue_9_Pozniak_Luminal_LymphNodePos_Grade2	Tumour.ERBC.LymphNodeMetastaticTissue	Tumour.ERBC.LymphNodeMetastaticTissue_9	Tumour	Breast.Metastatic	Pozniak	ER (estrogen receptor positive)
ppb.iBAQ.L.Tumour.ERPRBC_1_Tyanova_Luminal_T1bN0M0_Grade1	Tumour.ERPRBC	Tumour.ERPRBC_1	Tumour	Breast	Tyanova	ERPR (estrogen/ progesterone receptor positive)
ppb.iBAQ.L.Tumour.ERPRBC_10_Pozniak_Luminal_LymphNodeNeg_Grade3	Tumour.ERPRBC	Tumour.ERPRBC_10	Tumour	Breast	Pozniak	ERPR (estrogen/ progesterone receptor positive)
ppb.iBAQ.L.Tumour.ERPRBC_11_Pozniak_Luminal_LymphNodeNeg_Grade2	Tumour.ERPRBC	Tumour.ERPRBC_11	Tumour	Breast	Pozniak	ERPR (estrogen/ progesterone receptor positive)
ppb.iBAQ.L.Tumour.ERPRBC_12_Pozniak_Luminal_LymphNodeNeg_Grade2	Tumour.ERPRBC	Tumour.ERPRBC_12	Tumour	Breast	Pozniak	ERPR (estrogen/ progesterone receptor positive)
ppb.iBAQ.L.Tumour.ERPRBC_13_Pozniak_Luminal_LymphNodeNeg_Grade2	Tumour.ERPRBC	Tumour.ERPRBC_13	Tumour	Breast	Pozniak	ERPR (estrogen/ progesterone receptor positive)
ppb.iBAQ.L.Tumour.ERPRBC_14_Pozniak_Luminal_LymphNodeNeg_Grade2	Tumour.ERPRBC	Tumour.ERPRBC_14	Tumour	Breast	Pozniak	ERPR (estrogen/ progesterone receptor positive)
ppb.iBAQ.L.Tumour.ERPRBC_14_Tyanova_Luminal_TNMstageND_Grade1	Tumour.ERPRBC	Tumour.ERPRBC_14	Tumour	Breast	Tyanova	ERPR (estrogen/ progesterone receptor positive)
ppb.iBAQ.L.Tumour.ERPRBC_16_Pozniak_Luminal_LymphNodeNeg_Grade2	Tumour.ERPRBC	Tumour.ERPRBC_16	Tumour	Breast	Pozniak	ERPR (estrogen/ progesterone receptor positive)
ppb.iBAQ.L.Tumour.ERPRBC_17_Pozniak_Luminal_LymphNodeNeg_Grade2	Tumour.ERPRBC	Tumour.ERPRBC_17	Tumour	Breast	Pozniak	ERPR (estrogen/ progesterone receptor positive)
ppb.iBAQ.L.Tumour.ERPRBC_17_Tyanova_Luminal_T2N1M0_Grade3	Tumour.ERPRBC	Tumour.ERPRBC_17	Tumour	Breast	Tyanova	ERPR (estrogen/ progesterone receptor positive)
ppb.iBAQ.L.Tumour.ERPRBC_18_Pozniak_Luminal_LymphNodeNeg_Grade2	Tumour.ERPRBC	Tumour.ERPRBC_18	Tumour	Breast	Pozniak	ERPR (estrogen/ progesterone receptor positive)
ppb.iBAQ.L.Tumour.ERPRBC_19_Pozniak_Luminal_LymphNodeNeg_Grade2	Tumour.ERPRBC	Tumour.ERPRBC_19	Tumour	Breast	Pozniak	ERPR (estrogen/ progesterone receptor positive)
ppb.iBAQ.L.Tumour.ERPRBC_19_Tyanova_Luminal_T2N1M0_Grade3	Tumour.ERPRBC	Tumour.ERPRBC_19	Tumour	Breast	Tyanova	ERPR (estrogen/ progesterone receptor positive)
ppb.iBAQ.L.Tumour.ERPRBC_2_Pozniak_Luminal_LymphNodeNeg_Grade2	Tumour.ERPRBC	Tumour.ERPRBC_2	Tumour	Breast	Pozniak	ERPR (estrogen/ progesterone receptor positive)
ppb.iBAQ.L.Tumour.ERPRBC_20_Pozniak_Luminal_LymphNodeNeg_Grade2	Tumour.ERPRBC	Tumour.ERPRBC_20	Tumour	Breast	Pozniak	ERPR (estrogen/ progesterone receptor positive)
ppb.iBAQ.L.Tumour.ERPRBC_21_Tyanova_Luminal.B.ERPRandHer2_T1cN1M0_Grade3	Tumour.ERPRBC	Tumour.ERPRBC_21	Tumour	Breast	Tyanova	ERPR (estrogen/ progesterone receptor positive)
ppb.iBAQ.L.Tumour.ERPRBC_22_Pozniak_Luminal_LymphNodeNeg_Grade2.3	Tumour.ERPRBC	Tumour.ERPRBC_22	Tumour	Breast	Pozniak	ERPR (estrogen/ progesterone receptor positive)
ppb.iBAQ.L.Tumour.ERPRBC_23_Tyanova_Luminal_T1cN1M0_Grade2	Tumour.ERPRBC	Tumour.ERPRBC_23	Tumour	Breast	Tyanova	ERPR (estrogen/ progesterone receptor positive)
ppb.iBAQ.L.Tumour.ERPRBC_25_Tyanova_Luminal_T1cN1M0_Grade2	Tumour.ERPRBC	Tumour.ERPRBC_25	Tumour	Breast	Tyanova	ERPR (estrogen/ progesterone receptor positive)
ppb.iBAQ.L.Tumour.ERPRBC_26_Tyanova_Luminal_T2N1M0_Grade2	Tumour.ERPRBC	Tumour.ERPRBC_26	Tumour	Breast	Tyanova	ERPR (estrogen/ progesterone receptor positive)
ppb.iBAQ.L.Tumour.ERPRBC_27_Tyanova_Luminal_T2N0M0_Grade3	Tumour.ERPRBC	Tumour.ERPRBC_27	Tumour	Breast	Tyanova	ERPR (estrogen/ progesterone receptor positive)
ppb.iBAQ.L.Tumour.ERPRBC_28_Tyanova_Luminal_T1cN1M0_Grade2	Tumour.ERPRBC	Tumour.ERPRBC_28	Tumour	Breast	Tyanova	ERPR (estrogen/ progesterone receptor positive)
ppb.iBAQ.L.Tumour.ERPRBC_3_Pozniak_Luminal_LymphNodeNeg_Grade2	Tumour.ERPRBC	Tumour.ERPRBC_3	Tumour	Breast	Pozniak	ERPR (estrogen/ progesterone receptor positive)
ppb.iBAQ.L.Tumour.ERPRBC_3_Tyanova_Luminal_T2N1M0_Grade3	Tumour.ERPRBC	Tumour.ERPRBC_3	Tumour	Breast	Tyanova	ERPR (estrogen/ progesterone receptor positive)
ppb.iBAQ.L.Tumour.ERPRBC_32_Pozniak_Luminal_LymphNodePos_Grade3	Tumour.ERPRBC	Tumour.ERPRBC_32	Tumour	Breast	Pozniak	ERPR (estrogen/ progesterone receptor positive)
ppb.iBAQ.L.Tumour.ERPRBC_33_Pozniak_Luminal_LymphNodePos_Grade2	Tumour.ERPRBC	Tumour.ERPRBC_33	Tumour	Breast	Pozniak	ERPR (estrogen/ progesterone receptor positive)
ppb.iBAQ.L.Tumour.ERPRBC_36_Pozniak_Luminal_LymphNodePos_Grade2	Tumour.ERPRBC	Tumour.ERPRBC_36	Tumour	Breast	Pozniak	ERPR (estrogen/ progesterone receptor positive)
ppb.iBAQ.L.Tumour.ERPRBC_36_Tyanova_Luminal.B.ERPRandHer2_T2N0M0_Grade3	Tumour.ERPRBC	Tumour.ERPRBC_36	Tumour	Breast	Tyanova	ERPR (estrogen/ progesterone receptor positive)
ppb.iBAQ.L.Tumour.ERPRBC_37_Pozniak_Luminal_LymphNodePos_Grade2.3	Tumour.ERPRBC	Tumour.ERPRBC_37	Tumour	Breast	Pozniak	ERPR (estrogen/ progesterone receptor positive)
ppb.iBAQ.L.Tumour.ERPRBC_4_Pozniak_Luminal_LymphNodeNeg_Grade2	Tumour.ERPRBC	Tumour.ERPRBC_4	Tumour	Breast	Pozniak	ERPR (estrogen/ progesterone receptor positive)
ppb.iBAQ.L.Tumour.ERPRBC_4_Tyanova_Luminal_T1cN0M0_Grade2	Tumour.ERPRBC	Tumour.ERPRBC_4	Tumour	Breast	Tyanova	ERPR (estrogen/ progesterone receptor positive)
ppb.iBAQ.L.Tumour.ERPRBC_40_Pozniak_Luminal_LymphNodePos_Grade2	Tumour.ERPRBC	Tumour.ERPRBC_40	Tumour	Breast	Pozniak	ERPR (estrogen/ progesterone receptor positive)
ppb.iBAQ.L.Tumour.ERPRBC_41_Pozniak_Luminal_LymphNodePos_Grade2	Tumour.ERPRBC	Tumour.ERPRBC_41	Tumour	Breast	Pozniak	ERPR (estrogen/ progesterone receptor positive)
ppb.iBAQ.L.Tumour.ERPRBC_44_Pozniak_Luminal_LymphNodePos_Grade3	Tumour.ERPRBC	Tumour.ERPRBC_44	Tumour	Breast	Pozniak	ERPR (estrogen/ progesterone receptor positive)
ppb.iBAQ.L.Tumour.ERPRBC_48_Pozniak_Luminal_LymphNodePos_Grade3	Tumour.ERPRBC	Tumour.ERPRBC_48	Tumour	Breast	Pozniak	ERPR (estrogen/ progesterone receptor positive)
ppb.iBAQ.L.Tumour.ERPRBC_49_Pozniak_Luminal_LymphNodePos_Grade2	Tumour.ERPRBC	Tumour.ERPRBC_49	Tumour	Breast	Pozniak	ERPR (estrogen/ progesterone receptor positive)
ppb.iBAQ.L.Tumour.ERPRBC_5_Tyanova_Luminal_T1aN0M0_Grade2	Tumour.ERPRBC	Tumour.ERPRBC_5	Tumour	Breast	Tyanova	ERPR (estrogen/ progesterone receptor positive)
ppb.iBAQ.L.Tumour.ERPRBC_6_Pozniak_Luminal_LymphNodeNeg_Grade2	Tumour.ERPRBC	Tumour.ERPRBC_6	Tumour	Breast	Pozniak	ERPR (estrogen/ progesterone receptor positive)
ppb.iBAQ.L.Tumour.ERPRBC_7_Pozniak_Luminal_LymphNodeNeg_Grade2	Tumour.ERPRBC	Tumour.ERPRBC_7	Tumour	Breast	Pozniak	ERPR (estrogen/ progesterone receptor positive)
ppb.iBAQ.L.Tumour.ERPRBC.LymphNodeMetastaticTissue_10_Pozniak_Luminal_LymphNodePos_Grade2	Tumour.ERPRBC.LymphNodeMetastaticTissue	Tumour.ERPRBC.LymphNodeMetastaticTissue_10	Tumour	Breast.Metastatic	Pozniak	ERPR (estrogen/ progesterone receptor positive)
ppb.iBAQ.L.Tumour.ERPRBC.LymphNodeMetastaticTissue_11_Pozniak_Luminal_LymphNodePos_Grade2.3	Tumour.ERPRBC.LymphNodeMetastaticTissue	Tumour.ERPRBC.LymphNodeMetastaticTissue_11	Tumour	Breast.Metastatic	Pozniak	ERPR (estrogen/ progesterone receptor positive)
ppb.iBAQ.L.Tumour.ERPRBC.LymphNodeMetastaticTissue_14_Pozniak_Luminal_LymphNodePos_Grade2	Tumour.ERPRBC.LymphNodeMetastaticTissue	Tumour.ERPRBC.LymphNodeMetastaticTissue_14	Tumour	Breast.Metastatic	Pozniak	ERPR (estrogen/ progesterone receptor positive)
ppb.iBAQ.L.Tumour.ERPRBC.LymphNodeMetastaticTissue_15_Pozniak_Luminal_LymphNodePos_Grade2	Tumour.ERPRBC.LymphNodeMetastaticTissue	Tumour.ERPRBC.LymphNodeMetastaticTissue_15	Tumour	Breast.Metastatic	Pozniak	ERPR (estrogen/ progesterone receptor positive)
ppb.iBAQ.L.Tumour.ERPRBC.LymphNodeMetastaticTissue_18_Pozniak_Luminal_LymphNodePos_Grade3	Tumour.ERPRBC.LymphNodeMetastaticTissue	Tumour.ERPRBC.LymphNodeMetastaticTissue_18	Tumour	Breast.Metastatic	Pozniak	ERPR (estrogen/ progesterone receptor positive)
ppb.iBAQ.L.Tumour.ERPRBC.LymphNodeMetastaticTissue_20_Pozniak_Luminal_LymphNodePos_Grade3	Tumour.ERPRBC.LymphNodeMetastaticTissue	Tumour.ERPRBC.LymphNodeMetastaticTissue_20	Tumour	Breast.Metastatic	Pozniak	ERPR (estrogen/ progesterone receptor positive)
ppb.iBAQ.L.Tumour.ERPRBC.LymphNodeMetastaticTissue_23_Pozniak_Luminal_LymphNodePos_Grade2	Tumour.ERPRBC.LymphNodeMetastaticTissue	Tumour.ERPRBC.LymphNodeMetastaticTissue_23	Tumour	Breast.Metastatic	Pozniak	ERPR (estrogen/ progesterone receptor positive)
ppb.iBAQ.L.Tumour.ERPRBC.LymphNodeMetastaticTissue_7_Pozniak_Luminal_LymphNodePos_Grade3	Tumour.ERPRBC.LymphNodeMetastaticTissue	Tumour.ERPRBC.LymphNodeMetastaticTissue_7	Tumour	Breast.Metastatic	Pozniak	ERPR (estrogen/ progesterone receptor positive)
ppb.iBAQ.L.Tumour.ERPRBC.LymphNodeMetastaticTissue_8_Pozniak_Luminal_LymphNodePos_Grade2	Tumour.ERPRBC.LymphNodeMetastaticTissue	Tumour.ERPRBC.LymphNodeMetastaticTissue_8	Tumour	Breast.Metastatic	Pozniak	ERPR (estrogen/ progesterone receptor positive)
ppb.iBAQ.L.Tumour.Her2BC_10_Tyanova_Her2_T2N1M0_Grade3	Tumour.Her2BC	Tumour.Her2BC_10	Tumour	Breast	Tyanova	HER2 (receptor tyrosine-protein kinase erbB-2 amplified)
ppb.iBAQ.L.Tumour.Her2BC_13_Tyanova_Her2_TNMstageND_Grade3	Tumour.Her2BC	Tumour.Her2BC_13	Tumour	Breast	Tyanova	HER2 (receptor tyrosine-protein kinase erbB-2 amplified)
ppb.iBAQ.L.Tumour.Her2BC_20_Tyanova_Her2_T2N1M0_Grade2	Tumour.Her2BC	Tumour.Her2BC_20	Tumour	Breast	Tyanova	HER2 (receptor tyrosine-protein kinase erbB-2 amplified)
ppb.iBAQ.L.Tumour.Her2BC_29_Tyanova_Her2_T2N1M0_Grade2	Tumour.Her2BC	Tumour.Her2BC_29	Tumour	Breast	Tyanova	HER2 (receptor tyrosine-protein kinase erbB-2 amplified)
ppb.iBAQ.L.Tumour.Her2BC_30_Tyanova_Her2_T2N0M0_Grade3	Tumour.Her2BC	Tumour.Her2BC_30	Tumour	Breast	Tyanova	HER2 (receptor tyrosine-protein kinase erbB-2 amplified)
ppb.iBAQ.L.Tumour.Her2BC_30B_Tyanova_Her2_T4N0M0_Grade3	Tumour.Her2BC	Tumour.Her2BC_30B	Tumour	Breast	Tyanova	HER2 (receptor tyrosine-protein kinase erbB-2 amplified)
ppb.iBAQ.L.Tumour.Her2BC_31_Tyanova_Her2_T2N2M0_Grade3	Tumour.Her2BC	Tumour.Her2BC_31	Tumour	Breast	Tyanova	HER2 (receptor tyrosine-protein kinase erbB-2 amplified)
ppb.iBAQ.L.Tumour.Her2BC_33_Tyanova_Her2_T2N1M0_Grade3	Tumour.Her2BC	Tumour.Her2BC_33	Tumour	Breast	Tyanova	HER2 (receptor tyrosine-protein kinase erbB-2 amplified)
ppb.iBAQ.L.Tumour.Her2BC_34_Tyanova_Her2_T2N1M0_Grade3	Tumour.Her2BC	Tumour.Her2BC_34	Tumour	Breast	Tyanova	HER2 (receptor tyrosine-protein kinase erbB-2 amplified)
ppb.iBAQ.L.Tumour.Her2BC_37_Tyanova_Her2_T1cN0M0_Grade3	Tumour.Her2BC	Tumour.Her2BC_37	Tumour	Breast	Tyanova	HER2 (receptor tyrosine-protein kinase erbB-2 amplified)
ppb.iBAQ.L.Tumour.Her2BC_43_Tyanova_Her2_T2N3M0_Grade3	Tumour.Her2BC	Tumour.Her2BC_43	Tumour	Breast	Tyanova	HER2 (receptor tyrosine-protein kinase erbB-2 amplified)
ppb.iBAQ.L.Tumour.Her2BC_6_Tyanova_Her2_T2N1M0_Grade3	Tumour.Her2BC	Tumour.Her2BC_6	Tumour	Breast	Tyanova	HER2 (receptor tyrosine-protein kinase erbB-2 amplified)
ppb.iBAQ.L.Tumour.Her2BC_7_Tyanova_Her2_T2N0M0_Grade3	Tumour.Her2BC	Tumour.Her2BC_7	Tumour	Breast	Tyanova	HER2 (receptor tyrosine-protein kinase erbB-2 amplified)
ppb.iBAQ.L.Tumour.Her2BC_8_Tyanova_Her2_T1bN0M0_Grade3	Tumour.Her2BC	Tumour.Her2BC_8	Tumour	Breast	Tyanova	HER2 (receptor tyrosine-protein kinase erbB-2 amplified)
ppb.iBAQ.L.Tumour.Her2BC_9_Tyanova_Her2_T2N0M0_Grade2	Tumour.Her2BC	Tumour.Her2BC_9	Tumour	Breast	Tyanova	HER2 (receptor tyrosine-protein kinase erbB-2 amplified)
ppb.iBAQ.L.Tumour.Prostate_1_Iglesias.Gato_GleasonScore7	Tumour.Prostate	Tumour.Prostate_1	Tumour	Prostate	Iglesias.Gato	#N/A
ppb.iBAQ.L.Tumour.Prostate_10_Iglesias.Gato_GleasonScore6	Tumour.Prostate	Tumour.Prostate_10	Tumour	Prostate	Iglesias.Gato	#N/A
ppb.iBAQ.L.Tumour.Prostate_11_Iglesias.Gato_GleasonScore8	Tumour.Prostate	Tumour.Prostate_11	Tumour	Prostate	Iglesias.Gato	#N/A
ppb.iBAQ.L.Tumour.Prostate_12_Iglesias.Gato_GleasonScore7	Tumour.Prostate	Tumour.Prostate_12	Tumour	Prostate	Iglesias.Gato	#N/A
ppb.iBAQ.L.Tumour.Prostate_13_Iglesias.Gato_GleasonScore7	Tumour.Prostate	Tumour.Prostate_13	Tumour	Prostate	Iglesias.Gato	#N/A
ppb.iBAQ.L.Tumour.Prostate_14_Iglesias.Gato_GleasonScore7	Tumour.Prostate	Tumour.Prostate_14	Tumour	Prostate	Iglesias.Gato	#N/A
ppb.iBAQ.L.Tumour.Prostate_15_Iglesias.Gato_GleasonScore8	Tumour.Prostate	Tumour.Prostate_15	Tumour	Prostate	Iglesias.Gato	#N/A
ppb.iBAQ.L.Tumour.Prostate_16_Iglesias.Gato_GleasonScore6	Tumour.Prostate	Tumour.Prostate_16	Tumour	Prostate	Iglesias.Gato	#N/A
ppb.iBAQ.L.Tumour.Prostate_17_Iglesias.Gato_GleasonScore9	Tumour.Prostate	Tumour.Prostate_17	Tumour	Prostate	Iglesias.Gato	#N/A
ppb.iBAQ.L.Tumour.Prostate_18_Iglesias.Gato_GleasonScore7	Tumour.Prostate	Tumour.Prostate_18	Tumour	Prostate	Iglesias.Gato	#N/A
ppb.iBAQ.L.Tumour.Prostate_19_Iglesias.Gato_GleasonScore8	Tumour.Prostate	Tumour.Prostate_19	Tumour	Prostate	Iglesias.Gato	#N/A
ppb.iBAQ.L.Tumour.Prostate_2_Iglesias.Gato_GleasonScore7	Tumour.Prostate	Tumour.Prostate_2	Tumour	Prostate	Iglesias.Gato	#N/A
ppb.iBAQ.L.Tumour.Prostate_20_Iglesias.Gato_GleasonScore8	Tumour.Prostate	Tumour.Prostate_20	Tumour	Prostate	Iglesias.Gato	#N/A
ppb.iBAQ.L.Tumour.Prostate_21_Iglesias.Gato_GleasonScore7	Tumour.Prostate	Tumour.Prostate_21	Tumour	Prostate	Iglesias.Gato	#N/A
ppb.iBAQ.L.Tumour.Prostate_22_Iglesias.Gato_GleasonScore7_matchedToNonmalignant.Prostate.1	Tumour.Prostate	Tumour.Prostate_22	Tumour	Prostate	Iglesias.Gato	#N/A
ppb.iBAQ.L.Tumour.Prostate_23_Iglesias.Gato_GleasonScore6_matchedToNonmalignant.Prostate.2	Tumour.Prostate	Tumour.Prostate_23	Tumour	Prostate	Iglesias.Gato	#N/A
ppb.iBAQ.L.Tumour.Prostate_24_Iglesias.Gato_GleasonScore6_matchedToNonmalignant.Prostate.3	Tumour.Prostate	Tumour.Prostate_24	Tumour	Prostate	Iglesias.Gato	#N/A
ppb.iBAQ.L.Tumour.Prostate_25_Iglesias.Gato_GleasonScore7_matchedToNonmalignant.Prostate.5	Tumour.Prostate	Tumour.Prostate_25	Tumour	Prostate	Iglesias.Gato	#N/A
ppb.iBAQ.L.Tumour.Prostate_26_Iglesias.Gato_GleasonScore6_matchedToNonmalignant.Prostate.6	Tumour.Prostate	Tumour.Prostate_26	Tumour	Prostate	Iglesias.Gato	#N/A
ppb.iBAQ.L.Tumour.Prostate_27_Iglesias.Gato_GleasonScore6_matchedToNonmalignant.Prostate.7	Tumour.Prostate	Tumour.Prostate_27	Tumour	Prostate	Iglesias.Gato	#N/A
ppb.iBAQ.L.Tumour.Prostate_28_Iglesias.Gato_GleasonScore6_matchedToNonmalignant.Prostate.8	Tumour.Prostate	Tumour.Prostate_28	Tumour	Prostate	Iglesias.Gato	#N/A
ppb.iBAQ.L.Tumour.Prostate_3_Iglesias.Gato_GleasonScore8	Tumour.Prostate	Tumour.Prostate_3	Tumour	Prostate	Iglesias.Gato	#N/A
ppb.iBAQ.L.Tumour.Prostate_4_Iglesias.Gato_GleasonScore7	Tumour.Prostate	Tumour.Prostate_4	Tumour	Prostate	Iglesias.Gato	#N/A
ppb.iBAQ.L.Tumour.Prostate_5_Iglesias.Gato_GleasonScore9	Tumour.Prostate	Tumour.Prostate_5	Tumour	Prostate	Iglesias.Gato	#N/A
ppb.iBAQ.L.Tumour.Prostate_6_Iglesias.Gato_GleasonScore7	Tumour.Prostate	Tumour.Prostate_6	Tumour	Prostate	Iglesias.Gato	#N/A
ppb.iBAQ.L.Tumour.Prostate_7_Iglesias.Gato_GleasonScore8	Tumour.Prostate	Tumour.Prostate_7	Tumour	Prostate	Iglesias.Gato	#N/A
ppb.iBAQ.L.Tumour.Prostate_8_Iglesias.Gato_GleasonScore8	Tumour.Prostate	Tumour.Prostate_8	Tumour	Prostate	Iglesias.Gato	#N/A
ppb.iBAQ.L.Tumour.Prostate_9_Iglesias.Gato_GleasonScore8	Tumour.Prostate	Tumour.Prostate_9	Tumour	Prostate	Iglesias.Gato	#N/A
ppb.iBAQ.Tumour.RectalAdenocarcinoma_1_Zhang_READ	Tumour.RectalAdenocarcinoma	Tumour.RectalAdenocarcinoma_1	Tumour	Colorectal	Zhang	#N/A
ppb.iBAQ.Tumour.RectalAdenocarcinoma_10_Zhang_READ	Tumour.RectalAdenocarcinoma	Tumour.RectalAdenocarcinoma_10	Tumour	Colorectal	Zhang	#N/A
ppb.iBAQ.Tumour.RectalAdenocarcinoma_11_Zhang_READ	Tumour.RectalAdenocarcinoma	Tumour.RectalAdenocarcinoma_11	Tumour	Colorectal	Zhang	#N/A
ppb.iBAQ.Tumour.RectalAdenocarcinoma_12_Zhang_READ	Tumour.RectalAdenocarcinoma	Tumour.RectalAdenocarcinoma_12	Tumour	Colorectal	Zhang	#N/A
ppb.iBAQ.Tumour.RectalAdenocarcinoma_13_Zhang_READ	Tumour.RectalAdenocarcinoma	Tumour.RectalAdenocarcinoma_13	Tumour	Colorectal	Zhang	#N/A
ppb.iBAQ.Tumour.RectalAdenocarcinoma_14_Zhang_READ	Tumour.RectalAdenocarcinoma	Tumour.RectalAdenocarcinoma_14	Tumour	Colorectal	Zhang	#N/A
ppb.iBAQ.Tumour.RectalAdenocarcinoma_15_Zhang_READ	Tumour.RectalAdenocarcinoma	Tumour.RectalAdenocarcinoma_15	Tumour	Colorectal	Zhang	#N/A
ppb.iBAQ.Tumour.RectalAdenocarcinoma_16_Zhang_READ	Tumour.RectalAdenocarcinoma	Tumour.RectalAdenocarcinoma_16	Tumour	Colorectal	Zhang	#N/A
ppb.iBAQ.Tumour.RectalAdenocarcinoma_17_Zhang_READ	Tumour.RectalAdenocarcinoma	Tumour.RectalAdenocarcinoma_17	Tumour	Colorectal	Zhang	#N/A
ppb.iBAQ.Tumour.RectalAdenocarcinoma_18_Zhang_READ	Tumour.RectalAdenocarcinoma	Tumour.RectalAdenocarcinoma_18	Tumour	Colorectal	Zhang	#N/A
ppb.iBAQ.Tumour.RectalAdenocarcinoma_19_Zhang_READ	Tumour.RectalAdenocarcinoma	Tumour.RectalAdenocarcinoma_19	Tumour	Colorectal	Zhang	#N/A
ppb.iBAQ.Tumour.RectalAdenocarcinoma_2_Zhang_READ	Tumour.RectalAdenocarcinoma	Tumour.RectalAdenocarcinoma_2	Tumour	Colorectal	Zhang	#N/A
ppb.iBAQ.Tumour.RectalAdenocarcinoma_20_Zhang_READ	Tumour.RectalAdenocarcinoma	Tumour.RectalAdenocarcinoma_20	Tumour	Colorectal	Zhang	#N/A
ppb.iBAQ.Tumour.RectalAdenocarcinoma_21_Zhang_READ	Tumour.RectalAdenocarcinoma	Tumour.RectalAdenocarcinoma_21	Tumour	Colorectal	Zhang	#N/A
ppb.iBAQ.Tumour.RectalAdenocarcinoma_22_Zhang_READ	Tumour.RectalAdenocarcinoma	Tumour.RectalAdenocarcinoma_22	Tumour	Colorectal	Zhang	#N/A
ppb.iBAQ.Tumour.RectalAdenocarcinoma_23_Zhang_READ	Tumour.RectalAdenocarcinoma	Tumour.RectalAdenocarcinoma_23	Tumour	Colorectal	Zhang	#N/A
ppb.iBAQ.Tumour.RectalAdenocarcinoma_24_Zhang_READ	Tumour.RectalAdenocarcinoma	Tumour.RectalAdenocarcinoma_24	Tumour	Colorectal	Zhang	#N/A
ppb.iBAQ.Tumour.RectalAdenocarcinoma_25_Zhang_READ	Tumour.RectalAdenocarcinoma	Tumour.RectalAdenocarcinoma_25	Tumour	Colorectal	Zhang	#N/A
ppb.iBAQ.Tumour.RectalAdenocarcinoma_3_Zhang_READ	Tumour.RectalAdenocarcinoma	Tumour.RectalAdenocarcinoma_3	Tumour	Colorectal	Zhang	#N/A
ppb.iBAQ.Tumour.RectalAdenocarcinoma_4_Zhang_READ	Tumour.RectalAdenocarcinoma	Tumour.RectalAdenocarcinoma_4	Tumour	Colorectal	Zhang	#N/A
ppb.iBAQ.Tumour.RectalAdenocarcinoma_5_Zhang_READ	Tumour.RectalAdenocarcinoma	Tumour.RectalAdenocarcinoma_5	Tumour	Colorectal	Zhang	#N/A
ppb.iBAQ.Tumour.RectalAdenocarcinoma_6_Zhang_READ	Tumour.RectalAdenocarcinoma	Tumour.RectalAdenocarcinoma_6	Tumour	Colorectal	Zhang	#N/A
ppb.iBAQ.Tumour.RectalAdenocarcinoma_7_Zhang_READ	Tumour.RectalAdenocarcinoma	Tumour.RectalAdenocarcinoma_7	Tumour	Colorectal	Zhang	#N/A
ppb.iBAQ.Tumour.RectalAdenocarcinoma_8_Zhang_READ	Tumour.RectalAdenocarcinoma	Tumour.RectalAdenocarcinoma_8	Tumour	Colorectal	Zhang	#N/A
ppb.iBAQ.Tumour.RectalAdenocarcinoma_9_Zhang_READ	Tumour.RectalAdenocarcinoma	Tumour.RectalAdenocarcinoma_9	Tumour	Colorectal	Zhang	#N/A
ppb.iBAQ.Tumour.RectalAdenocarcinoma.Mucinous_1_Zhang_READ	Tumour.RectalAdenocarcinoma.Mucinous	Tumour.RectalAdenocarcinoma.Mucinous_1	Tumour	Colorectal	Zhang	#N/A
ppb.iBAQ.Tumour.RectalAdenocarcinoma.Mucinous_2_Zhang_READ	Tumour.RectalAdenocarcinoma.Mucinous	Tumour.RectalAdenocarcinoma.Mucinous_2	Tumour	Colorectal	Zhang	#N/A
ppb.iBAQ.Tumour.RectalAdenocarcinoma.Mucinous_3_Zhang_READ	Tumour.RectalAdenocarcinoma.Mucinous	Tumour.RectalAdenocarcinoma.Mucinous_3	Tumour	Colorectal	Zhang	#N/A
ppb.iBAQ.Tumour.RectalAdenocarcinoma.Mucinous_4_Zhang_READ	Tumour.RectalAdenocarcinoma.Mucinous	Tumour.RectalAdenocarcinoma.Mucinous_4	Tumour	Colorectal	Zhang	#N/A
ppb.iBAQ.L.Tumour.TNBC_12_Tyanova_Basal_T2N0M0_Grade3	Tumour.TNBC	Tumour.TNBC_12	Tumour	Breast	Tyanova	TNB (triple negative)
ppb.iBAQ.L.Tumour.TNBC_15_Tyanova_Basal_T2N0M0_Grade3	Tumour.TNBC	Tumour.TNBC_15	Tumour	Breast	Tyanova	TNB (triple negative)
ppb.iBAQ.L.Tumour.TNBC_18_Tyanova_Basal_T2N0M0_Grade3	Tumour.TNBC	Tumour.TNBC_18	Tumour	Breast	Tyanova	TNB (triple negative)
ppb.iBAQ.L.Tumour.TNBC_22_Tyanova_Basal_T2N0M0_Grade3	Tumour.TNBC	Tumour.TNBC_22	Tumour	Breast	Tyanova	TNB (triple negative)
ppb.iBAQ.L.Tumour.TNBC_32_Tyanova_Basal_T2N1M0_Grade3	Tumour.TNBC	Tumour.TNBC_32	Tumour	Breast	Tyanova	TNB (triple negative)
ppb.iBAQ.L.Tumour.TNBC_38_Tyanova_Basal_T1cN0M0_Grade3	Tumour.TNBC	Tumour.TNBC_38	Tumour	Breast	Tyanova	TNB (triple negative)
ppb.iBAQ.L.Tumour.TNBC_40_Tyanova_Basal_T2N1M0_Grade3	Tumour.TNBC	Tumour.TNBC_40	Tumour	Breast	Tyanova	TNB (triple negative)
ppb.iBAQ.L.Tumour.TNBC_41_Tyanova_Basal_T2N0M0_Grade3	Tumour.TNBC	Tumour.TNBC_41	Tumour	Breast	Tyanova	TNB (triple negative)
ppb.iBAQ.L.Tumour.TNBC_42_Tyanova_Basal_T1cN0M0_Grade3	Tumour.TNBC	Tumour.TNBC_42	Tumour	Breast	Tyanova	TNB (triple negative)
ppb.iBAQ.L.Tumour.TNBC_45_Tyanova_Basal_T1cN0M0_Grade3	Tumour.TNBC	Tumour.TNBC_45	Tumour	Breast	Tyanova	TNB (triple negative)
ppb.iBAQ.L.Tumour.TNBC_46_Tyanova_Basal_T2N0M0_Grade3	Tumour.TNBC	Tumour.TNBC_46	Tumour	Breast	Tyanova	TNB (triple negative)
ppb.iBAQ.L.Tumour.xxxxBC_23_Pozniak_Luminal_LymphNodeNeg_Gradex	Tumour.xxxxBC	Tumour.xxxxBC_23	Tumour	Breast	Pozniak	#N/A
ppb.iBAQ.L.Tumour.xxxxBC_24_Pozniak_Luminal_LymphNodeNeg_Gradex	Tumour.xxxxBC	Tumour.xxxxBC_24	Tumour	Breast	Pozniak	#N/A
ppb.iBAQ.L.Tumour.xxxxBC_25_Pozniak_Luminal_LymphNodeNeg_Gradex	Tumour.xxxxBC	Tumour.xxxxBC_25	Tumour	Breast	Pozniak	#N/A
ppb.iBAQ.L.Tumour.xxxxBC_26_Pozniak_Luminal_LymphNodeNeg_Gradex	Tumour.xxxxBC	Tumour.xxxxBC_26	Tumour	Breast	Pozniak	#N/A
ppb.iBAQ.Tumour.HGSOC_1_Coscia_LeftOvary_serous.papillary.high.grade..FIGO.Stage.IIIB.C..OvCa	Tumour.HGSOC	Tumour.HGSOC_1	Tumour	Ovary	Coscia	#N/A
ppb.iBAQ.Tumour.HGSOC_1_Coscia_RightOvary_serous.papillary.high.grade..FIGO.Stage.IIIB.C..OvCa	Tumour.HGSOC	Tumour.HGSOC_1	Tumour	Ovary	Coscia	#N/A
ppb.iBAQ.Tumour.HGSOC_2_Coscia_LeftOvary_serous.papillary.high.grade..FIGO.Stage.IIIB.C..OvCa	Tumour.HGSOC	Tumour.HGSOC_2	Tumour	Ovary	Coscia	#N/A
ppb.iBAQ.Tumour.HGSOC_3_Coscia_LeftOvary_serous.papillary.high.grade..FIGO.Stage.IIIB.C..OvCa	Tumour.HGSOC	Tumour.HGSOC_3	Tumour	Ovary	Coscia	#N/A
ppb.iBAQ.Tumour.HGSOC_3_Coscia_RightOvary_serous.papillary.high.grade..FIGO.Stage.IIIB.C..OvCa	Tumour.HGSOC	Tumour.HGSOC_3	Tumour	Ovary	Coscia	#N/A
ppb.iBAQ.Tumour.HGSOC_4_Coscia_LeftOvary_serous.papillary.high.grade..FIGO.Stage.IIIB.C..OvCa	Tumour.HGSOC	Tumour.HGSOC_4	Tumour	Ovary	Coscia	#N/A
ppb.iBAQ.Tumour.HGSOC_4_Coscia_RightOvary_serous.papillary.high.grade..FIGO.Stage.IIIB.C..OvCa	Tumour.HGSOC	Tumour.HGSOC_4	Tumour	Ovary	Coscia	#N/A
ppb.iBAQ.Tumour.HGSOC_5_Coscia_Ovary_serous.papillary.high.grade..FIGO.Stage.IIIB.C..OvCa	Tumour.HGSOC	Tumour.HGSOC_5	Tumour	Ovary	Coscia	#N/A
ppb.iBAQ.Tumour.TNBC_1_Lawrence_metastatic.TNBC.stagesIItoIII_Triple.negativeBreastCancer	Tumour.TNBC	Tumour.TNBC_1	Tumour	Breast	Lawrence	TNB (triple negative)
ppb.iBAQ.Tumour.TNBC_2_Lawrence_metastatic.TNBC.stagesIItoIII_Triple.negativeBreastCancer	Tumour.TNBC	Tumour.TNBC_2	Tumour	Breast	Lawrence	TNB (triple negative)
ppb.iBAQ.Tumour.TNBC_3_Lawrence_metastatic.TNBC.stagesIItoIII_Triple.negativeBreastCancer	Tumour.TNBC	Tumour.TNBC_3	Tumour	Breast	Lawrence	TNB (triple negative)
ppb.iBAQ.Tumour.TNBC_4_Lawrence_metastatic.TNBC.stagesIItoIII_Triple.negativeBreastCancer	Tumour.TNBC	Tumour.TNBC_4	Tumour	Breast	Lawrence	TNB (triple negative)
